# Supplementary material for: catena-Poly[disilver(I)(Ag–Ag)-bis­(μ3-quinoline-3-carboxyl­ato)-1:2:1′κ3 O:O′:N;2:1′′:2′′κ3 N:O:O′]
Source: Acta Crystallogr Sect E Struct Rep Online. 2012 Aug 15;68(Pt 9):m1177. doi: 10.1107/S1600536812035209 (PMC3435599; doi:10.1107/S1600536812035209)
Supplement: Supplementary file 1 [file e-68-m1177-sup1.cif]

##############################################################################
#                                                                            #
# This CIF contains the data in a paper accepted for publication in          #
# Acta Crystallographica Section E. It conforms to the requirements of       #
# Notes for Authors for Acta Crystallographica Section E, and has been       #
# peer reviewed under the auspices of the IUCr Commission on Journals.       #
#                                                                            #
# Full details of the Crystallographic Information File format               #
# are given in the paper "The Crystallographic Information File (CIF):       #
# a New Standard Archive File for Crystallography" by S. R. Hall, F. H.      #
# Allen and I. D. Brown [Acta Cryst. (1991), A47, 655-685].                  #
#                                                                            #
# The current version of the core CIF dictionary is obtainable from          #
# ftp://ftp.iucr.org/pub/cif_core.dic.                                       #
#                                                                            #
# Software is freely available for graphical display of the structure(s)     #
# in this CIF. For information consult the CIF software page                 #
# http://www.iucr.org/resources/cif/software.                                #
#                                                                            #
# This file may be used for bona fide research purposes within the           #
# scientific community so long as proper attribution is given to the journal # 
# article from which it was obtained.                                        #
#                                                                            #
##############################################################################
data_global
_audit_creation_method     'SHELXL-97'
_journal_date_recd_electronic     2012-06-04
_journal_date_accepted     2012-08-09
_journal_name_full     'Acta Crystallographica, Section E'
_journal_year     2012
_journal_volume     68
_journal_issue      9
_journal_page_first     m1177
_journal_page_last     m1177
_journal_paper_category     QM
_journal_paper_doi     10.1107/S1600536812035209
_journal_coeditor_code     HY2558
_publ_contact_author_name     'Chun-Bo Liu'
_publ_contact_author_address
;
School of Chemistry and Chemical Engineering
Jiangsu University
Zhenjiang 212013
People's Republic of China
;
_publ_contact_author_email     'guangbocheujs@yahoo.com.cn'
_publ_contact_author_fax     ?
_publ_contact_author_phone     ?
_publ_section_title
;\
<i>catena</i>-Poly[disilver(I)(<i>Ag</i>--<i>Ag</i>)-bis(\m~3~-quinoline-3-\
carboxylato)-1:2:1'\k^3^<i>O</i>:<i>O</i>':<i>N</i>;2:1'':\
2''\k^3^<i>N</i>:<i>O</i>:<i>O</i>']
;
loop_
    _publ_author_name
    _publ_author_address
    'Chun-Bo Liu'
;
School of Chemistry and Chemical Engineering
Jiangsu University
Zhenjiang 212013
People's Republic of China
;
    'Yao Cong'
;
School of Chemistry and Chemical Engineering
Jiangsu University
Zhenjiang 212013
People's Republic of China
;
    'He-Yi Sun'
;
School of Chemistry and Chemical Engineering
Jiangsu University
Zhenjiang 212013
People's Republic of China
;
data_I
_audit_creation_method     SHELXL-97
_chemical_name_systematic
;
<i>catena</i>-Poly[disilver(I)(<i>Ag</i>--<i>Ag</i>)-bis(\m~3~-quinoline-3-
carboxylato)-1:2:1'\k^3^<i>O</i>:<i>O</i>':<i>N</i>;2:1'':
2''\k^3^<i>N</i>:<i>O</i>:<i>O</i>']
;
_chemical_name_common     ?
_chemical_formula_moiety     'C20 H12 Ag2 N2 O4'
_chemical_formula_sum     'C20 H12 Ag2 N2 O4'
_chemical_formula_iupac     '[Ag2 (C10 H6 N O2)2]'
_chemical_formula_weight     560.06
_chemical_melting_point     ?
_symmetry_cell_setting     triclinic
_symmetry_space_group_name_H-M     'P -1'
_symmetry_space_group_name_Hall     '-P 1'
loop_
    _symmetry_equiv_pos_as_xyz
    'x, y, z'
    '-x, -y, -z'
_cell_length_a     8.0583(15)
_cell_length_b     8.4824(15)
_cell_length_c     12.934(2)
_cell_angle_alpha     93.225(2)
_cell_angle_beta     94.812(2)
_cell_angle_gamma     104.640(2)
_cell_volume     849.6(3)
_cell_formula_units_Z     2
_cell_measurement_reflns_used     7499
_cell_measurement_theta_min     1.59
_cell_measurement_theta_max     27.53
_cell_measurement_temperature     293(2)
_exptl_crystal_description     'block'
_exptl_crystal_colour     'colourless'
_exptl_crystal_size_max     0.13
_exptl_crystal_size_mid     0.11
_exptl_crystal_size_min     0.10
_exptl_crystal_density_diffrn     2.189
_exptl_crystal_density_meas     ?
_exptl_crystal_density_method     'not measured'
_exptl_crystal_F_000     544
_exptl_absorpt_coefficient_mu     2.337
_exptl_absorpt_correction_type     multi-scan
_exptl_absorpt_process_details     '(SADABS; Sheldrick, 1996)'
_exptl_absorpt_correction_T_min     0.745
_exptl_absorpt_correction_T_max     0.792
_exptl_special_details
;
;
_diffrn_ambient_temperature     293(2)
_diffrn_radiation_type     MoK\a
_diffrn_radiation_wavelength     0.71073
_diffrn_radiation_source     'fine-focus sealed tube'
_diffrn_radiation_monochromator     graphite
_diffrn_measurement_device_type     'Bruker APEX CCD'
_diffrn_measurement_method     '\f and \w scans'
_diffrn_detector_area_resol_mean     ?
_diffrn_reflns_number     6197
_diffrn_reflns_av_R_equivalents     0.0272
_diffrn_reflns_av_sigmaI/netI     0.0389
_diffrn_reflns_theta_min     1.59
_diffrn_reflns_theta_max     25.00
_diffrn_reflns_theta_full     25.00
_diffrn_measured_fraction_theta_max     0.991
_diffrn_measured_fraction_theta_full     0.991
_diffrn_reflns_limit_h_min     -9
_diffrn_reflns_limit_h_max     9
_diffrn_reflns_limit_k_min     -10
_diffrn_reflns_limit_k_max     10
_diffrn_reflns_limit_l_min     -15
_diffrn_reflns_limit_l_max     13
_diffrn_standards_number     ?
_diffrn_standards_interval_count     ?
_diffrn_standards_interval_time     ?
_diffrn_standards_decay_%     ?
_refine_special_details
;
 Refinement of F^2^ against ALL reflections.  The weighted R-factor wR and
 goodness of fit S are based on F^2^, conventional R-factors R are based
 on F, with F set to zero for negative F^2^. The threshold expression of
 F^2^ > 2sigma(F^2^) is used only for calculating R-factors(gt) etc. and is
 not relevant to the choice of reflections for refinement.  R-factors based
 on F^2^ are statistically about twice as large as those based on F, and R-
 factors based on ALL data will be even larger.
;
_reflns_number_total     2962
_reflns_number_gt     2298
_reflns_threshold_expression     I>2\s(I)
_refine_ls_structure_factor_coef     Fsqd
_refine_ls_matrix_type     full
_refine_ls_R_factor_all     0.0443
_refine_ls_R_factor_gt     0.0298
_refine_ls_wR_factor_gt     0.0727
_refine_ls_wR_factor_ref     0.0806
_refine_ls_goodness_of_fit_ref     1.011
_refine_ls_restrained_S_all     1.061
_refine_ls_number_reflns     2962
_refine_ls_number_parameters     253
_refine_ls_number_restraints     168
_refine_ls_hydrogen_treatment     constr
_refine_ls_weighting_scheme     calc
_refine_ls_weighting_details
                 'calc w=1/[\s^2^(Fo^2^)+(0.0428P)^2^] where P=(Fo^2^+2Fc^2^)/3'
_atom_sites_solution_hydrogens     geom
_atom_sites_solution_primary     direct
_atom_sites_solution_secondary     difmap
_refine_ls_shift/su_max     0.001
_refine_ls_shift/su_mean     0.000
_refine_diff_density_max     0.506
_refine_diff_density_min     -0.520
_refine_ls_extinction_method     none
_refine_ls_extinction_coef     ?
loop_
    _atom_type_symbol
    _atom_type_description
    _atom_type_scat_dispersion_real
    _atom_type_scat_dispersion_imag
    _atom_type_scat_source
    'C' 'C' 0.0033 0.0016
                         'International Tables Vol C Tables 4.2.6.8 and 6.1.1.4'
    'H' 'H' 0.0000 0.0000
                         'International Tables Vol C Tables 4.2.6.8 and 6.1.1.4'
    'N' 'N' 0.0061 0.0033
                         'International Tables Vol C Tables 4.2.6.8 and 6.1.1.4'
    'O' 'O' 0.0106 0.0060
                         'International Tables Vol C Tables 4.2.6.8 and 6.1.1.4'
    'Ag' 'Ag' -0.8971 1.1015
                         'International Tables Vol C Tables 4.2.6.8 and 6.1.1.4'
_computing_data_collection     'SMART (Bruker, 2007)'
_computing_cell_refinement     'SAINT (Bruker, 2007)'
_computing_data_reduction     'SAINT (Bruker, 2007)'
_computing_structure_solution     'SHELXS97 (Sheldrick, 2008)'
_computing_structure_refinement     'SHELXL97 (Sheldrick, 2008)'
_computing_molecular_graphics
               'XP in SHELXTL (Sheldrick, 2008) and DIAMOND (Brandenburg, 1999)'
_computing_publication_material     'SHELXTL (Sheldrick, 2008)'
loop_
    _atom_site_type_symbol
    _atom_site_label
    _atom_site_fract_x
    _atom_site_fract_y
    _atom_site_fract_z
    _atom_site_U_iso_or_equiv
    _atom_site_adp_type
    _atom_site_calc_flag
    _atom_site_refinement_flags
    _atom_site_occupancy
    _atom_site_symmetry_multiplicity
    _atom_site_disorder_assembly
    _atom_site_disorder_group
    C C1 0.8357(5) -0.0050(5) 0.4189(3) 0.0298(10) Uani d U 1 1 . .
    H H1 0.7730 -0.0137 0.4764 0.036 Uiso calc R 1 1 . .
    C C2 0.8690(5) -0.1487(5) 0.3753(3) 0.0278(10) Uani d U 1 1 . .
    C C3 0.9556(5) -0.1377(5) 0.2879(3) 0.0284(10) Uani d U 1 1 . .
    H H3 0.9797 -0.2302 0.2574 0.034 Uiso calc R 1 1 . .
    C C4 1.0077(5) 0.0126(5) 0.2442(3) 0.0281(10) Uani d U 1 1 . .
    C C5 0.9753(5) 0.1526(5) 0.2963(3) 0.0268(10) Uani d U 1 1 . .
    C C6 1.0337(6) 0.3077(6) 0.2576(4) 0.0335(11) Uani d U 1 1 . .
    H H6 1.0133 0.3995 0.2916 0.040 Uiso calc R 1 1 . .
    C C7 1.1193(6) 0.3232(6) 0.1711(4) 0.0408(12) Uani d U 1 1 . .
    H H7 1.1604 0.4260 0.1473 0.049 Uiso calc R 1 1 . .
    C C8 1.1461(6) 0.1846(6) 0.1173(4) 0.0413(12) Uani d U 1 1 . .
    H H8 1.2010 0.1959 0.0567 0.050 Uiso calc R 1 1 . .
    C C9 1.0927(6) 0.0338(6) 0.1529(4) 0.0388(12) Uani d U 1 1 . .
    H H9 1.1125 -0.0564 0.1166 0.047 Uiso calc R 1 1 . .
    C C10 0.8127(5) -0.3042(5) 0.4268(3) 0.0297(10) Uani d U 1 1 . .
    C C11 0.5510(6) 0.8739(5) 0.6646(3) 0.0298(10) Uani d U 1 1 . .
    H H11 0.6006 0.8810 0.6021 0.036 Uiso calc R 1 1 . .
    C C12 0.5331(5) 1.0201(5) 0.7144(3) 0.0271(10) Uani d U 1 1 . .
    C C13 0.4575(5) 1.0106(5) 0.8051(3) 0.0286(10) Uani d U 1 1 . .
    H H13 0.4414 1.1043 0.8391 0.034 Uiso calc R 1 1 . .
    C C14 0.4036(6) 0.8582(6) 0.8472(3) 0.0309(10) Uani d U 1 1 . .
    C C15 0.4289(5) 0.7163(5) 0.7920(4) 0.0298(10) Uani d U 1 1 . .
    C C16 0.3802(6) 0.5640(6) 0.8339(4) 0.0391(12) Uani d U 1 1 . .
    H H16 0.3952 0.4710 0.7984 0.047 Uiso calc R 1 1 . .
    C C17 0.3109(7) 0.5526(7) 0.9267(4) 0.0519(14) Uani d U 1 1 . .
    H H17 0.2809 0.4517 0.9544 0.062 Uiso calc R 1 1 . .
    C C18 0.2839(7) 0.6908(7) 0.9811(4) 0.0540(15) Uani d U 1 1 . .
    H H18 0.2359 0.6804 1.0440 0.065 Uiso calc R 1 1 . .
    C C19 0.3277(6) 0.8391(6) 0.9421(4) 0.0413(12) Uani d U 1 1 . .
    H H19 0.3075 0.9294 0.9781 0.050 Uiso calc R 1 1 . .
    C C20 0.5961(6) 1.1778(5) 0.6657(4) 0.0302(10) Uani d U 1 1 . .
    N N1 0.8868(4) 0.1405(4) 0.3842(3) 0.0287(8) Uani d U 1 1 . .
    N N2 0.5033(5) 0.7289(4) 0.6994(3) 0.0306(9) Uani d U 1 1 . .
    O O1 0.7023(4) -0.3102(4) 0.4894(3) 0.0389(8) Uani d U 1 1 . .
    O O2 0.8812(4) -0.4181(4) 0.4039(2) 0.0372(8) Uani d U 1 1 . .
    O O3 0.5866(5) 1.3064(4) 0.7133(3) 0.0479(9) Uani d U 1 1 . .
    O O4 0.6565(4) 1.1679(4) 0.5802(3) 0.0428(9) Uani d U 1 1 . .
    Ag Ag1 0.79527(5) 0.35203(4) 0.48083(3) 0.03910(14) Uani d U 1 1 . .
    Ag Ag2 0.60900(5) 0.52274(4) 0.61650(3) 0.04425(15) Uani d U 1 1 . .
loop_
    _atom_site_aniso_label
    _atom_site_aniso_U_11
    _atom_site_aniso_U_22
    _atom_site_aniso_U_33
    _atom_site_aniso_U_12
    _atom_site_aniso_U_13
    _atom_site_aniso_U_23
    C1 0.034(2) 0.027(2) 0.031(2) 0.0094(19) 0.0114(19) 0.0067(19)
    C2 0.030(2) 0.025(2) 0.030(2) 0.0087(18) 0.0055(18) 0.0059(19)
    C3 0.038(2) 0.022(2) 0.027(2) 0.0122(18) 0.0074(18) -0.0037(18)
    C4 0.030(2) 0.027(2) 0.028(2) 0.0090(18) 0.0047(18) 0.0029(19)
    C5 0.028(2) 0.027(2) 0.028(2) 0.0109(18) 0.0063(18) 0.0026(18)
    C6 0.039(2) 0.023(2) 0.041(3) 0.0095(19) 0.011(2) 0.009(2)
    C7 0.049(3) 0.033(3) 0.043(3) 0.010(2) 0.013(2) 0.014(2)
    C8 0.052(3) 0.042(3) 0.034(2) 0.013(2) 0.020(2) 0.008(2)
    C9 0.049(3) 0.033(3) 0.039(3) 0.015(2) 0.015(2) 0.004(2)
    C10 0.035(2) 0.026(2) 0.028(2) 0.0075(19) 0.0043(19) 0.0004(19)
    C11 0.039(2) 0.025(2) 0.028(2) 0.0107(19) 0.0117(19) 0.0057(19)
    C12 0.031(2) 0.022(2) 0.031(2) 0.0085(18) 0.0056(18) 0.0040(19)
    C13 0.039(2) 0.022(2) 0.028(2) 0.0117(19) 0.0066(18) 0.0001(18)
    C14 0.037(2) 0.028(2) 0.030(2) 0.0104(19) 0.0079(19) 0.0065(19)
    C15 0.030(2) 0.025(2) 0.036(2) 0.0079(18) 0.0079(19) 0.0067(19)
    C16 0.053(3) 0.027(2) 0.039(3) 0.011(2) 0.014(2) 0.006(2)
    C17 0.069(3) 0.040(3) 0.050(3) 0.012(2) 0.019(3) 0.017(2)
    C18 0.067(3) 0.053(3) 0.045(3) 0.014(3) 0.029(3) 0.014(3)
    C19 0.053(3) 0.037(3) 0.036(3) 0.013(2) 0.013(2) 0.004(2)
    C20 0.038(2) 0.021(2) 0.034(2) 0.0117(19) 0.008(2) 0.0045(19)
    N1 0.0348(19) 0.021(2) 0.031(2) 0.0072(16) 0.0088(16) 0.0006(16)
    N2 0.042(2) 0.023(2) 0.031(2) 0.0113(16) 0.0147(17) 0.0053(16)
    O1 0.0514(19) 0.0296(18) 0.0437(19) 0.0174(15) 0.0238(16) 0.0104(15)
    O2 0.0490(18) 0.0205(17) 0.0459(19) 0.0114(14) 0.0182(16) 0.0036(15)
    O3 0.078(2) 0.0253(18) 0.046(2) 0.0173(17) 0.0210(18) 0.0058(16)
    O4 0.061(2) 0.0273(18) 0.046(2) 0.0123(15) 0.0296(17) 0.0072(15)
    Ag1 0.0547(3) 0.0202(2) 0.0470(3) 0.01195(18) 0.01993(19) 0.01007(18)
    Ag2 0.0681(3) 0.0223(2) 0.0496(3) 0.0169(2) 0.0257(2) 0.01112(19)
_geom_special_details
;
 All esds (except the esd in the dihedral angle between two l.s. planes)
 are estimated using the full covariance matrix.  The cell esds are taken
 into account individually in the estimation of esds in distances, angles
 and torsion angles; correlations between esds in cell parameters are only
 used when they are defined by crystal symmetry.  An approximate (isotropic)
 treatment of cell esds is used for estimating esds involving l.s. planes.
;
loop_
    _geom_bond_atom_site_label_1
    _geom_bond_atom_site_label_2
    _geom_bond_site_symmetry_2
    _geom_bond_distance
    _geom_bond_publ_flag
    C1 N1 . 1.315(5) ?
    C1 C2 . 1.410(6) ?
    C1 H1 . 0.9300 ?
    C2 C3 . 1.374(6) ?
    C2 C10 . 1.495(6) ?
    C3 C4 . 1.404(6) ?
    C3 H3 . 0.9300 ?
    C4 C9 . 1.412(6) ?
    C4 C5 . 1.424(6) ?
    C5 N1 . 1.386(5) ?
    C5 C6 . 1.416(6) ?
    C6 C7 . 1.359(6) ?
    C6 H6 . 0.9300 ?
    C7 C8 . 1.405(7) ?
    C7 H7 . 0.9300 ?
    C8 C9 . 1.361(7) ?
    C8 H8 . 0.9300 ?
    C9 H9 . 0.9300 ?
    C10 O1 . 1.246(5) ?
    C10 O2 . 1.261(5) ?
    C11 N2 . 1.310(5) ?
    C11 C12 . 1.410(6) ?
    C11 H11 . 0.9300 ?
    C12 C13 . 1.364(6) ?
    C12 C20 . 1.501(6) ?
    C13 C14 . 1.411(6) ?
    C13 H13 . 0.9300 ?
    C14 C19 . 1.416(6) ?
    C14 C15 . 1.433(6) ?
    C15 N2 . 1.381(5) ?
    C15 C16 . 1.406(6) ?
    C16 C17 . 1.363(7) ?
    C16 H16 . 0.9300 ?
    C17 C18 . 1.407(8) ?
    C17 H17 . 0.9300 ?
    C18 C19 . 1.355(7) ?
    C18 H18 . 0.9300 ?
    C19 H19 . 0.9300 ?
    C20 O3 . 1.245(5) ?
    C20 O4 . 1.252(5) ?
    Ag1 N1 . 2.429(3) y
    Ag1 O2 1_565 2.219(3) y
    Ag1 O4 1_545 2.220(3) y
    Ag1 Ag2 . 2.9468(6) ?
    Ag2 N2 . 2.373(3) y
    Ag2 O1 1_565 2.282(3) y
    Ag2 O3 1_545 2.258(3) y
    Ag2 Ag2 2_666 3.3099(10) ?
loop_
    _geom_angle_atom_site_label_1
    _geom_angle_atom_site_label_2
    _geom_angle_atom_site_label_3
    _geom_angle_site_symmetry_1
    _geom_angle_site_symmetry_3
    _geom_angle
    _geom_angle_publ_flag
    N1 C1 C2 . . 124.9(4) ?
    N1 C1 H1 . . 117.6 ?
    C2 C1 H1 . . 117.6 ?
    C3 C2 C1 . . 117.8(4) ?
    C3 C2 C10 . . 123.0(4) ?
    C1 C2 C10 . . 119.2(4) ?
    C2 C3 C4 . . 120.3(4) ?
    C2 C3 H3 . . 119.9 ?
    C4 C3 H3 . . 119.9 ?
    C3 C4 C9 . . 124.0(4) ?
    C3 C4 C5 . . 117.9(4) ?
    C9 C4 C5 . . 118.1(4) ?
    N1 C5 C6 . . 119.0(4) ?
    N1 C5 C4 . . 121.5(4) ?
    C6 C5 C4 . . 119.5(4) ?
    C7 C6 C5 . . 120.4(4) ?
    C7 C6 H6 . . 119.8 ?
    C5 C6 H6 . . 119.8 ?
    C6 C7 C8 . . 120.2(5) ?
    C6 C7 H7 . . 119.9 ?
    C8 C7 H7 . . 119.9 ?
    C9 C8 C7 . . 120.8(5) ?
    C9 C8 H8 . . 119.6 ?
    C7 C8 H8 . . 119.6 ?
    C8 C9 C4 . . 120.9(4) ?
    C8 C9 H9 . . 119.6 ?
    C4 C9 H9 . . 119.6 ?
    O1 C10 O2 . . 125.3(4) ?
    O1 C10 C2 . . 117.1(4) ?
    O2 C10 C2 . . 117.6(4) ?
    N2 C11 C12 . . 125.2(4) ?
    N2 C11 H11 . . 117.4 ?
    C12 C11 H11 . . 117.4 ?
    C13 C12 C11 . . 117.9(4) ?
    C13 C12 C20 . . 123.0(4) ?
    C11 C12 C20 . . 119.1(4) ?
    C12 C13 C14 . . 119.9(4) ?
    C12 C13 H13 . . 120.1 ?
    C14 C13 H13 . . 120.1 ?
    C13 C14 C19 . . 123.2(4) ?
    C13 C14 C15 . . 118.4(4) ?
    C19 C14 C15 . . 118.4(4) ?
    N2 C15 C16 . . 120.1(4) ?
    N2 C15 C14 . . 120.5(4) ?
    C16 C15 C14 . . 119.4(4) ?
    C17 C16 C15 . . 120.0(5) ?
    C17 C16 H16 . . 120.0 ?
    C15 C16 H16 . . 120.0 ?
    C16 C17 C18 . . 121.1(5) ?
    C16 C17 H17 . . 119.4 ?
    C18 C17 H17 . . 119.4 ?
    C19 C18 C17 . . 120.3(5) ?
    C19 C18 H18 . . 119.9 ?
    C17 C18 H18 . . 119.9 ?
    C18 C19 C14 . . 120.8(5) ?
    C18 C19 H19 . . 119.6 ?
    C14 C19 H19 . . 119.6 ?
    O3 C20 O4 . . 125.6(4) ?
    O3 C20 C12 . . 118.1(4) ?
    O4 C20 C12 . . 116.2(4) ?
    C1 N1 C5 . . 117.6(4) ?
    C1 N1 Ag1 . . 113.6(3) ?
    C5 N1 Ag1 . . 128.7(3) ?
    C11 N2 C15 . . 118.1(4) ?
    C11 N2 Ag2 . . 115.5(3) ?
    C15 N2 Ag2 . . 125.0(3) ?
    C10 O1 Ag2 . 1_545 134.4(3) ?
    C10 O2 Ag1 . 1_545 117.0(3) ?
    C20 O3 Ag2 . 1_565 115.2(3) ?
    C20 O4 Ag1 . 1_565 133.5(3) ?
    O2 Ag1 O4 1_565 1_545 161.54(11) ?
    O2 Ag1 N1 1_565 . 107.52(12) ?
    O4 Ag1 N1 1_545 . 90.23(12) ?
    O2 Ag1 Ag2 1_565 . 88.38(8) ?
    O4 Ag1 Ag2 1_545 . 73.44(8) ?
    N1 Ag1 Ag2 . . 162.81(9) ?
    O3 Ag2 O1 1_545 1_565 157.36(12) ?
    O3 Ag2 N2 1_545 . 111.17(12) ?
    O1 Ag2 N2 1_565 . 90.66(11) ?
    O3 Ag2 Ag1 1_545 . 85.21(8) ?
    O1 Ag2 Ag1 1_565 . 72.49(8) ?
    N2 Ag2 Ag1 . . 162.51(9) ?
    O3 Ag2 Ag2 1_545 2_666 119.91(9) ?
    O1 Ag2 Ag2 1_565 2_666 58.54(9) ?
    N2 Ag2 Ag2 . 2_666 100.68(9) ?
    Ag1 Ag2 Ag2 . 2_666 74.839(19) ?
