# Supplementary material for: catena-Poly[disilver(I)(Ag–Ag)-bis­(μ3-quinoline-3-carboxyl­ato)-1:2:1′κ3 O:O′:N;2:1′′:2′′κ3 N:O:O′]
Source: Acta Crystallogr Sect E Struct Rep Online. 2012 Aug 15;68(Pt 9):m1177. doi: 10.1107/S1600536812035209 (PMC3435599; doi:10.1107/S1600536812035209)
Supplement: Supplementary file 2 [file e-68-m1177-Isup2.hkl]

#
# h,k,l, Fc-squared, Fo-squared, sigma(Fo-squared) and status flag
#
data_I
_shelx_title ' aa in P-1'
_shelx_refln_list_code          4
_shelx_F_calc_maximum      349.47
_exptl_crystal_F_000       544.00
_reflns_d_resolution_high  0.8410
 
loop_
 _symmetry_equiv_pos_as_xyz
 'x, y, z'
 '-x, -y, -z'
 
_cell_length_a     8.0583
_cell_length_b     8.4824
_cell_length_c    12.9344
_cell_angle_alpha  93.225
_cell_angle_beta   94.812
_cell_angle_gamma 104.640
 
_shelx_F_squared_multiplier     1.000
 
loop_
 _refln_index_h
 _refln_index_k
 _refln_index_l
 _refln_F_squared_calc
 _refln_F_squared_meas
 _refln_F_squared_sigma
 _refln_observed_status
   1   0   0     2948.34     2793.01     44.20 o
   2   0   0       64.23       49.45      6.25 o
   3   0   0      384.33      388.83     18.18 o
   4   0   0     1866.01     1855.11     39.22 o
   5   0   0     4330.38     4186.90     72.82 o
   6   0   0       16.76        1.53      8.87 o
   7   0   0       39.18       44.99     12.51 o
   8   0   0        0.16        0.00      9.63 o
   9   0   0        1.94        6.00     14.10 o
  -9   1   0      328.12      314.31     29.54 o
  -8   1   0       62.27       84.87     15.78 o
  -7   1   0      176.08      161.45     17.79 o
  -6   1   0      115.55      129.73     17.55 o
  -5   1   0     3853.33     3798.16     67.28 o
  -4   1   0     5425.33     5313.64     80.08 o
  -3   1   0      394.92      375.57     14.60 o
  -2   1   0    10086.29    10090.64    124.96 o
  -1   1   0       18.02       14.91      2.85 o
   0   1   0     7069.83     7414.01    110.22 o
   1   1   0    14251.35    14797.78    298.80 o
   2   1   0      996.41      880.96     20.98 o
   3   1   0     1463.09     1403.47     34.51 o
   4   1   0        8.67       21.47      7.52 o
   5   1   0     1718.22     1782.11     43.70 o
   6   1   0     1432.98     1488.75     42.41 o
   7   1   0      284.26      291.59     23.94 o
   8   1   0      105.38      137.04     18.89 o
  -9   2   0      200.72      231.95     24.16 o
  -8   2   0        0.17        0.00     10.01 o
  -7   2   0      342.43      335.53     24.06 o
  -6   2   0       50.66       40.68     10.64 o
  -5   2   0     1771.35     1699.26     40.18 o
  -4   2   0    11589.69    11215.06    183.43 o
  -3   2   0      686.94      737.92     20.33 o
  -2   2   0     8543.59     8324.34    105.36 o
  -1   2   0      126.22      134.16     10.67 o
   0   2   0      623.06      629.97     13.55 o
   1   2   0     6819.17     6785.87     89.31 o
   2   2   0      131.29      121.81     13.87 o
   3   2   0     6054.78     6001.36     89.02 o
   4   2   0       46.29       54.67     10.20 o
   5   2   0        0.19        0.00      9.73 o
   6   2   0      717.91      707.02     31.32 o
   7   2   0       89.25       84.00     15.24 o
   8   2   0      369.99      347.46     28.37 o
  -9   3   0      244.79      261.13     24.62 o
  -8   3   0      232.08      264.56     23.24 o
  -7   3   0      935.41      887.97     45.42 o
  -6   3   0      151.99      170.20     22.24 o
  -5   3   0        3.70       19.07      7.69 o
  -4   3   0     7673.49     7928.12    111.11 o
  -3   3   0     1314.10     1340.96     36.69 o
  -2   3   0     8977.49     8877.97    113.13 o
  -1   3   0     3939.88     4159.86     77.24 o
   0   3   0      103.63      112.67      7.61 o
   1   3   0     4704.49     4578.01     67.37 o
   2   3   0      564.15      567.18     20.27 o
   3   3   0    11255.91    11086.83    273.88 o
   4   3   0     3715.86     3913.27     71.85 o
   5   3   0       12.57       14.04     10.62 o
   6   3   0      341.28      414.64     28.44 o
   7   3   0        2.72       14.09     23.69 o
   8   3   0      346.33      350.13     51.34 o
  -9   4   0      130.83      115.52     18.12 o
  -8   4   0      274.30      284.22     24.24 o
  -7   4   0      649.21      613.43     28.25 o
  -6   4   0      856.28      864.19     30.65 o
  -5   4   0       14.69       28.20     15.69 o
  -4   4   0      495.24      545.86     20.68 o
  -3   4   0     1241.58     1222.62     27.60 o
  -2   4   0     3421.35     3523.10     53.91 o
  -1   4   0    12126.87    12873.32    206.97 o
   0   4   0       46.63       57.77      8.34 o
   1   4   0      945.56     1032.96     29.94 o
   2   4   0     2424.26     2308.17     58.47 o
   3   4   0     1239.77     1113.12     33.60 o
   4   4   0     2870.85     2946.53     95.71 o
   5   4   0        0.70        8.89      9.96 o
   6   4   0       28.85        0.00     14.35 o
   7   4   0       10.81        4.67     14.40 o
  -9   5   0        6.92       18.79     12.20 o
  -8   5   0       86.95      107.74     16.65 o
  -7   5   0      106.73      124.40     19.08 o
  -6   5   0     4452.96     4456.70     80.68 o
  -5   5   0      722.04      702.24     26.33 o
  -4   5   0      571.16      531.26     24.58 o
  -3   5   0      534.26      555.91     19.34 o
  -2   5   0      280.44      251.63     22.28 o
  -1   5   0    15898.26    16834.40    269.31 o
   0   5   0     1685.83     1810.24     35.20 o
   1   5   0     1147.70     1084.32     32.63 o
   2   5   0        5.92        3.31     10.71 o
   3   5   0      211.84      223.02     19.32 o
   4   5   0     1621.59     1712.80     47.35 o
   5   5   0       78.23       89.17     20.45 o
   6   5   0      227.46       15.14     35.54 o
  -8   6   0        5.26        0.00     19.74 o
  -7   6   0       58.82       91.44     26.98 o
  -6   6   0     1219.81     1213.51     49.09 o
  -5   6   0     2520.02     2667.26    107.94 o
  -4   6   0      367.27      377.24     64.50 o
  -3   6   0       48.27       54.37     15.14 o
  -2   6   0       89.78       89.51     19.09 o
  -1   6   0     3420.90     3703.68     87.49 o
   0   6   0     9987.11    10494.54    295.51 o
   1   6   0     1045.26     1105.52     47.36 o
   2   6   0      544.53      561.14     48.04 o
   3   6   0       20.10        0.00     13.47 o
   4   6   0      684.68      845.06     85.56 o
   5   6   0      685.37      722.65     82.93 o
  -8   7   0      299.57      261.94     47.39 o
  -7   7   0       81.62       67.37     20.22 o
  -6   7   0      261.13      247.87     30.24 o
  -5   7   0     2938.16     2911.69     84.70 o
  -4   7   0       10.27        6.58     12.10 o
  -3   7   0     2126.77     2077.52     65.61 o
  -2   7   0      614.12      617.65     35.33 o
  -1   7   0      176.87      202.43     24.20 o
   0   7   0      106.91      105.96     25.01 o
   1   7   0       40.92       37.48     17.61 o
   2   7   0     1907.31     1927.31     68.96 o
   3   7   0       32.55       32.91     26.33 o
   4   7   0        3.42       38.17     31.59 o
  -7   8   0      186.04      198.97     29.22 o
  -6   8   0        0.11        8.63     12.54 o
  -5   8   0      924.78      969.49     55.94 o
  -4   8   0       80.10      100.88     21.35 o
  -3   8   0     4046.94     4042.08    104.23 o
  -2   8   0     4378.73     4425.93    198.76 o
  -1   8   0       12.43       18.90     14.23 o
   0   8   0      343.78      372.19     35.37 o
   1   8   0      168.61      209.28     41.46 o
   2   8   0     1636.36     1465.04     96.09 o
   3   8   0      426.13      427.80     67.13 o
  -6   9   0       28.57       26.74     17.03 o
  -5   9   0        1.09       15.98     13.28 o
  -4   9   0      501.65      487.80     76.35 o
  -3   9   0      760.52      734.01     46.67 o
  -2   9   0     3986.84     4149.55    130.31 o
  -1   9   0        3.58        0.00     11.93 o
   0   9   0       31.15       32.91     27.64 o
   1   9   0      392.85      544.95     73.71 o
  -3  10   0        5.19        0.00     15.74 o
  -2  10   0     2265.32     2234.06     81.89 o
   2 -10   1     1574.32     1465.93     83.58 o
   3 -10   1      105.73       74.62     23.72 o
  -2  -9   1      113.88      139.53     39.49 o
  -1  -9   1     1655.81     1630.50     71.09 o
   0  -9   1      316.74      388.64     38.62 o
   1  -9   1       17.48       37.27     17.03 o
   2  -9   1     2145.04     2139.50     75.85 o
   3  -9   1      113.58      121.93     64.50 o
   4  -9   1     1786.31     1847.49     71.60 o
   5  -9   1      235.06      186.43     92.14 o
   6  -9   1       24.15       42.75     18.55 o
  -3  -8   1      368.33      255.36     53.97 o
  -2  -8   1      967.06      972.60     71.08 o
  -1  -8   1      885.64      883.99     49.63 o
   0  -8   1     2208.40     2246.69    184.94 o
   1  -8   1        0.01        5.22     21.72 o
   2  -8   1      292.93      309.49     68.45 o
   3  -8   1     2167.85     2265.64     76.35 o
   4  -8   1     2119.17     2148.10     73.02 o
   5  -8   1     1151.49     1184.17     54.44 o
   6  -8   1        0.16        0.00     12.54 o
   7  -8   1       19.48       11.27     14.81 o
  -4  -7   1        2.76       18.43     23.69 o
  -3  -7   1       13.64        9.10     16.27 o
  -2  -7   1     1428.26     1385.83    112.54 o
  -1  -7   1      117.20      110.52     21.86 o
   0  -7   1     3849.41     3887.66     96.80 o
   1  -7   1        6.29        6.58     12.33 o
   2  -7   1       55.46       17.11     38.17 o
   3  -7   1      199.59      240.88     26.94 o
   4  -7   1      257.64      223.65     34.88 o
   5  -7   1     3205.92     3196.62     90.28 o
   6  -7   1      175.91      156.65     24.15 o
   7  -7   1      402.56      376.96     37.20 o
   8  -7   1        5.94        3.09     15.14 o
  -5  -6   1     1116.24     1188.61     90.82 o
  -4  -6   1      856.43      889.90     47.03 o
  -3  -6   1      345.50      394.89     47.39 o
  -2  -6   1        0.25       23.53     14.81 o
  -1  -6   1        5.48       23.69     22.38 o
   0  -6   1     9070.36     9412.12    172.64 o
   1  -6   1     8374.37     8987.40    166.60 o
   2  -6   1      607.81      605.24     56.60 o
   3  -6   1      600.73      608.97     46.07 o
   4  -6   1       23.52       21.01     11.61 o
   5  -6   1     2423.50     2486.51     74.46 o
   6  -6   1      742.52      770.14     46.73 o
   7  -6   1      562.69      512.79     39.48 o
   8  -6   1       27.69       20.30     14.40 o
  -6  -5   1      125.96       63.47     50.68 o
  -5  -5   1      188.49      214.73     22.03 o
  -4  -5   1     2214.48     2236.51     55.07 o
  -3  -5   1        0.35        2.79      8.04 o
  -2  -5   1     1460.14     1455.01     43.27 o
  -1  -5   1        4.06       10.88      6.49 o
   0  -5   1     2366.63     2632.96     89.51 o
   1  -5   1    12616.72    13554.60    223.81 o
   2  -5   1      194.77      195.16     20.41 o
   3  -5   1     4852.79     5000.34    113.93 o
   4  -5   1        2.35        8.59     10.09 o
   5  -5   1      730.03      759.83     26.94 o
   6  -5   1     1776.00     1867.58     46.93 o
   7  -5   1       85.18       79.97     13.84 o
   8  -5   1      389.42      449.05     34.79 o
   9  -5   1        6.19        1.41     11.54 o
  -7  -4   1      130.25      121.10     30.27 o
  -6  -4   1       13.05       16.66     12.04 o
  -5  -4   1       55.12       40.06     13.41 o
  -4  -4   1     3149.26     3351.37     67.63 o
  -3  -4   1      945.30      980.56     31.33 o
  -2  -4   1     2392.60     2188.78     51.84 o
  -1  -4   1     5633.21     6108.08     87.40 o
   0  -4   1       95.23      106.26     13.87 o
   1  -4   1     8513.96     9464.86    159.61 o
   2  -4   1      734.93      722.67     17.00 o
   3  -4   1     6113.96     6014.99     87.31 o
   4  -4   1      511.57      521.71     20.27 o
   5  -4   1      138.64      152.95     14.79 o
   6  -4   1      248.25      215.43     18.51 o
   7  -4   1      111.78       91.11     17.31 o
   8  -4   1      702.91      678.70     39.52 o
   9  -4   1      198.67      158.17     33.87 o
  -8  -3   1      384.49      318.54     48.70 o
  -7  -3   1      106.14      107.89     21.09 o
  -6  -3   1     1119.64     1148.73     39.85 o
  -5  -3   1        0.76        0.00     10.58 o
  -4  -3   1      523.70      497.67     30.07 o
  -3  -3   1     9049.21     9784.96    136.75 o
  -2  -3   1     6079.49     6138.39     89.51 o
  -1  -3   1     7931.42     7854.14    103.99 o
   0  -3   1        7.30        6.45      9.90 o
   1  -3   1     1429.72     1584.87     40.02 o
   2  -3   1     2968.32     2933.05     45.91 o
   3  -3   1     2236.69     2184.40     39.76 o
   4  -3   1    13628.02    13546.59    175.62 o
   5  -3   1        3.65        3.63      7.69 o
   6  -3   1      158.77      165.16     17.09 o
   7  -3   1      365.98      366.68     24.98 o
   8  -3   1      258.44      267.82     23.49 o
   9  -3   1      353.89      323.18     27.20 o
  -8  -2   1      277.81      249.66     25.19 o
  -7  -2   1        1.76        5.38     10.53 o
  -6  -2   1     1877.45     2028.87     52.30 o
  -5  -2   1       90.54       76.76     13.36 o
  -4  -2   1      236.71      233.40     17.90 o
  -3  -2   1     1952.34     1841.52     38.77 o
  -2  -2   1       60.25       83.04     17.97 o
  -1  -2   1     8328.85     8123.15    104.34 o
   0  -2   1     1739.04     1777.57     37.62 o
   1  -2   1       35.84       33.63      4.19 o
   2  -2   1     1382.19     1391.59     26.31 o
   3  -2   1       15.41       13.83      5.35 o
   4  -2   1    10216.74     9792.62    139.47 o
   5  -2   1     1478.19     1397.03     35.97 o
   6  -2   1      838.95      835.94     30.79 o
   7  -2   1       23.02       13.65      9.79 o
   8  -2   1        0.66       10.11     10.70 o
   9  -2   1      390.09      345.68     28.21 o
  -8  -1   1        8.88        0.00      9.91 o
  -7  -1   1       59.28       44.32     12.40 o
  -6  -1   1     2161.93     2247.79     53.69 o
  -5  -1   1     2266.92     2281.04     50.38 o
  -4  -1   1     1161.94     1087.18     31.01 o
  -3  -1   1      973.97      946.78     37.14 o
  -2  -1   1      348.86      346.36     14.18 o
  -1  -1   1     6199.62     6180.79     97.72 o
   0  -1   1    22554.34    23111.49    295.67 o
   1  -1   1      725.92      721.63     13.56 o
   2  -1   1      219.21      234.46     10.80 o
   3  -1   1       29.83       20.29      7.27 o
   4  -1   1     3531.78     3120.56     54.69 o
   5  -1   1     1814.06     1809.34     41.82 o
   6  -1   1      916.63      903.10     31.70 o
   7  -1   1      333.16      323.43     23.76 o
   8  -1   1        0.10        0.00      9.39 o
   9  -1   1        4.61        3.22     11.58 o
  -9   0   1        0.81        5.29     11.64 o
  -8   0   1       37.73       19.74     23.58 o
  -7   0   1       49.96       27.90     23.83 o
  -6   0   1      125.36      120.44     17.99 o
  -5   0   1     4652.71     4247.63    173.75 o
  -4   0   1       53.58       57.55      8.95 o
  -3   0   1     7995.00     7537.10    101.46 o
  -2   0   1      287.06      289.62     11.64 o
  -1   0   1      477.66      473.53     11.99 o
   0   0   1    34779.45    29941.75    591.02 o
   1   0   1       12.69        0.00      3.75 o
   2   0   1    10680.67    10953.31    212.31 o
   3   0   1        0.17        0.00      4.96 o
   4   0   1      699.55      637.22     22.58 o
   5   0   1     3081.74     3153.94     74.32 o
   6   0   1       50.55       48.89     12.27 o
   7   0   1      806.29      796.39     33.13 o
   8   0   1        0.01        0.00      9.82 o
   9   0   1        2.50        5.15     12.33 o
  -9   1   1       78.46       67.96     15.56 o
  -8   1   1      749.50      674.86     32.81 o
  -7   1   1        2.76        0.00      8.84 o
  -6   1   1        6.75        0.43     14.17 o
  -5   1   1     2854.17     2766.52     53.88 o
  -4   1   1     3592.36     3395.37     68.41 o
  -3   1   1     4543.67     4514.74     79.58 o
  -2   1   1     2682.14     2607.37     47.00 o
  -1   1   1      385.46      337.00     16.45 o
   0   1   1     2345.85     2515.92     33.52 o
   1   1   1     1259.28     1189.27     42.66 o
   2   1   1    13514.28    13671.37    169.28 o
   3   1   1     2894.51     2883.39     49.90 o
   4   1   1       34.21       25.70      7.77 o
   5   1   1      959.08      948.14     31.71 o
   6   1   1      415.05      432.70     35.76 o
   7   1   1      554.27      572.72     30.68 o
   8   1   1      253.40      232.89     23.72 o
  -9   2   1      107.81       90.10     16.62 o
  -8   2   1       52.27       59.56     13.74 o
  -7   2   1     1584.24     1549.09     44.38 o
  -6   2   1        0.23        0.00      7.52 o
  -5   2   1      472.31      442.21     20.95 o
  -4   2   1     7036.94     7075.94    100.16 o
  -3   2   1     4499.24     4495.23     66.22 o
  -2   2   1    12194.26    12584.00    153.77 o
  -1   2   1      182.95      191.20     15.14 o
   0   2   1       45.15       53.67      6.13 o
   1   2   1     1135.58     1141.91     24.06 o
   2   2   1     1894.56     1892.48     45.47 o
   3   2   1     4837.77     4942.56     76.87 o
   4   2   1        6.43        8.10     11.84 o
   5   2   1       22.83       36.58     10.33 o
   6   2   1      352.76      392.29     26.49 o
   7   2   1       24.26       27.38     15.45 o
   8   2   1      296.06      298.14     35.98 o
  -9   3   1       17.54       14.07     14.99 o
  -8   3   1      123.49      107.27     16.16 o
  -7   3   1     1699.52     1708.25     46.70 o
  -6   3   1      643.07      671.89     27.22 o
  -5   3   1      264.94      238.62     17.15 o
  -4   3   1      114.73      113.30     10.94 o
  -3   3   1       30.58       37.15      7.07 o
  -2   3   1    31959.37    33089.04    387.25 o
  -1   3   1     2866.73     2818.02     46.58 o
   0   3   1     1633.93     1683.19     30.00 o
   1   3   1       67.81       82.96      8.64 o
   2   3   1       10.18        7.02      7.03 o
   3   3   1     4161.58     3913.45    110.57 o
   4   3   1     1755.76     1786.72     69.93 o
   5   3   1     1706.11     1735.72     48.60 o
   6   3   1       29.96       39.30     18.26 o
   7   3   1        0.33        0.00     14.55 o
  -9   4   1       80.00       66.98     15.62 o
  -8   4   1      139.08      145.35     18.57 o
  -7   4   1     1258.74     1340.46     41.43 o
  -6   4   1     2509.31     2522.17     55.00 o
  -5   4   1      255.46      246.83     23.43 o
  -4   4   1      149.89      125.34     11.58 o
  -3   4   1      138.10      172.41     26.38 o
  -2   4   1     3356.11     3347.88     52.42 o
  -1   4   1     7684.00     8137.65    107.28 o
   0   4   1     1426.67     1449.66     29.51 o
   1   4   1     1865.64     1915.54     73.45 o
   2   4   1      599.39      628.76     23.48 o
   3   4   1     3139.13     3131.62     80.32 o
   4   4   1      995.04     1026.88     70.39 o
   5   4   1      235.05      248.41     28.71 o
   6   4   1      379.96      299.98     33.84 o
   7   4   1        1.66       18.10     16.93 o
  -9   5   1      111.13      103.07     17.78 o
  -8   5   1        0.52        7.76     10.05 o
  -7   5   1      245.49      216.86     20.20 o
  -6   5   1     2628.05     2615.54     96.50 o
  -5   5   1      210.21      234.88     17.78 o
  -4   5   1     3409.48     3447.38     60.08 o
  -3   5   1      654.19      693.55     35.96 o
  -2   5   1      398.89      410.51     14.58 o
  -1   5   1     8727.08     9430.28    164.55 o
   0   5   1       82.46       80.03     11.85 o
   1   5   1     5894.93     5857.22     90.26 o
   2   5   1      162.38      170.27     22.23 o
   3   5   1       37.18       47.70     11.86 o
   4   5   1      836.49      872.36     43.81 o
   5   5   1        5.16        0.00     14.48 o
   6   5   1      531.24      472.10     48.04 o
  -8   6   1      265.97      249.28     29.98 o
  -7   6   1        2.16        9.65     12.33 o
  -6   6   1      697.61      750.59     38.96 o
  -5   6   1     1663.00     1730.93     84.24 o
  -4   6   1     1956.48     2144.83     64.68 o
  -3   6   1     2494.40     2639.69     71.16 o
  -2   6   1        6.47       18.43     11.17 o
  -1   6   1     2544.59     2694.95     71.09 o
   0   6   1     1009.59     1081.60     66.47 o
   1   6   1     6446.27     6772.84    139.62 o
   2   6   1     4019.25     4024.60    161.25 o
   3   6   1       12.17       23.69     23.69 o
   4   6   1      190.05      213.24     48.70 o
   5   6   1      204.01      196.13     51.34 o
  -8   7   1     1268.64     1311.06     90.82 o
  -7   7   1        0.63        0.00     15.80 o
  -6   7   1       89.89       60.91     18.55 o
  -5   7   1     1871.16     2019.73     94.77 o
  -4   7   1      493.02      476.39     59.23 o
  -3   7   1     4206.92     4149.54    103.99 o
  -2   7   1      120.80      123.73     19.55 o
  -1   7   1     1435.02     1456.59     54.44 o
   0   7   1      418.91      427.55     33.96 o
   1   7   1       35.67       31.88     21.06 o
   2   7   1     2417.51     2379.86    119.78 o
   3   7   1       29.19       42.12     28.96 o
   4   7   1      203.93      181.65     48.70 o
  -7   8   1      356.56      347.33     73.71 o
  -6   8   1      122.51      113.09     23.27 o
  -5   8   1      108.79      106.52     21.35 o
  -4   8   1        2.96        0.00     18.43 o
  -3   8   1     2626.05     2607.56     79.54 o
  -2   8   1     2570.55     2627.22     79.54 o
  -1   8   1     1075.85     1105.51     50.24 o
   0   8   1        9.88       18.79     17.77 o
   1   8   1       11.36       18.43     23.69 o
   2   8   1     1565.23     1434.76     98.72 o
   3   8   1      219.83      254.04     52.65 o
  -6   9   1       10.46       19.74     15.74 o
  -5   9   1      187.73      180.89     30.93 o
  -4   9   1        2.16        6.11     17.77 o
  -3   9   1      825.86      772.10     56.60 o
  -2   9   1     3195.43     3323.70     96.75 o
  -1   9   1      161.75      118.47     34.22 o
   0   9   1      739.09      726.59     81.61 o
   1   9   1       20.00       21.06     26.33 o
   2 -10   2      680.66      728.46     82.27 o
   3 -10   2      435.07      406.64     51.99 o
  -2  -9   2       18.87       15.80     19.74 o
  -1  -9   2     2702.94     2744.29     94.72 o
   0  -9   2      712.68      716.18     47.97 o
   1  -9   2      165.12      152.61     26.94 o
   2  -9   2      408.55      391.79     52.65 o
   3  -9   2       30.34       38.42     17.05 o
   4  -9   2     3121.43     3090.45    183.62 o
   5  -9   2      180.87      219.86     30.67 o
   6  -9   2      142.98      167.31     36.20 o
  -3  -8   2        1.92        0.00     23.69 o
  -2  -8   2      276.07      281.69     48.70 o
  -1  -8   2     1890.99     1875.94     71.65 o
   0  -8   2     2857.78     2805.02     84.64 o
   1  -8   2      216.91      221.55     27.16 o
   2  -8   2       10.72        0.54     11.93 o
   3  -8   2       59.13       37.09     15.74 o
   4  -8   2     5239.35     5311.28    127.96 o
   5  -8   2     2722.65     2656.26     85.13 o
   6  -8   2        2.04        5.94     14.23 o
   7  -8   2       71.18       88.01     33.57 o
  -4  -7   2        0.72       13.16     26.33 o
  -3  -7   2      267.43      315.93     35.39 o
  -2  -7   2      181.62      188.19     27.88 o
  -1  -7   2      532.09      485.71     56.60 o
   0  -7   2     4265.10     4233.89    102.33 o
   1  -7   2       16.53        8.24     11.93 o
   2  -7   2       64.09       99.22     19.28 o
   3  -7   2        3.88        0.00     12.10 o
   4  -7   2       96.45       91.70     19.06 o
   5  -7   2     2361.83     2180.43     72.58 o
   6  -7   2       18.25        0.56     19.09 o
   7  -7   2      707.73      624.31     48.37 o
   8  -7   2       11.82       16.96     16.27 o
  -5  -6   2      319.95      347.50     48.70 o
  -4  -6   2      859.33      810.98     48.63 o
  -3  -6   2     1578.87     1595.58     60.83 o
  -2  -6   2      568.99      560.56     41.41 o
  -1  -6   2        0.24        0.00     11.99 o
   0  -6   2     3454.33     3635.25     95.43 o
   1  -6   2     2586.46     2925.04     76.25 o
   2  -6   2     7041.29     7296.58    142.41 o
   3  -6   2     1254.04     1246.40     47.47 o
   4  -6   2       46.14       68.95     15.82 o
   5  -6   2      644.34      653.46     36.76 o
   6  -6   2      185.63      165.85     23.72 o
   7  -6   2      909.34      967.68     52.65 o
   8  -6   2      101.98       40.81     27.64 o
  -6  -5   2       64.86       37.73     33.57 o
  -5  -5   2      182.61      201.40     21.38 o
  -4  -5   2     1060.35     1139.62     38.56 o
  -3  -5   2      376.78      393.96     24.22 o
  -2  -5   2     2634.36     2476.71     51.44 o
  -1  -5   2      158.71      158.40     22.85 o
   0  -5   2      510.58      475.94     27.83 o
   1  -5   2     5411.73     5838.35    296.17 o
   2  -5   2     2057.37     2105.92     58.17 o
   3  -5   2     8968.57     9183.36    166.60 o
   4  -5   2       14.15       16.55      7.66 o
   5  -5   2        2.23        8.99      8.87 o
   6  -5   2      340.55      344.94     29.46 o
   7  -5   2      258.80      253.07     21.98 o
   8  -5   2     1054.05     1047.26     44.25 o
   9  -5   2       10.70       21.42     13.25 o
  -7  -4   2      449.89      459.76     62.52 o
  -6  -4   2       93.25      120.29     20.41 o
  -5  -4   2        0.29        5.03      8.49 o
  -4  -4   2      801.99      801.87     31.38 o
  -3  -4   2        5.00        1.48      8.06 o
  -2  -4   2     8070.74     8016.90    114.59 o
  -1  -4   2     1436.34     1344.53     29.83 o
   0  -4   2     2537.66     2874.27     56.28 o
   1  -4   2        1.47        0.00      6.93 o
   2  -4   2      126.22      137.79     12.31 o
   3  -4   2     9820.03     9801.68    132.09 o
   4  -4   2     1052.38     1082.11     35.99 o
   5  -4   2      247.68      238.40     27.96 o
   6  -4   2      581.75      601.56     27.58 o
   7  -4   2       13.03        0.55     10.68 o
   8  -4   2      211.81      214.23     35.44 o
   9  -4   2      106.81      108.74     18.74 o
  -8  -3   2       62.65       64.07     25.01 o
  -7  -3   2      395.38      508.59     39.06 o
  -6  -3   2     1435.29     1426.61     44.32 o
  -5  -3   2        0.27        4.98      9.85 o
  -4  -3   2       26.14       49.86     11.61 o
  -3  -3   2      424.84      422.53     24.82 o
  -2  -3   2    16258.57    16709.29    210.43 o
  -1  -3   2    24004.25    24993.92    298.87 o
   0  -3   2      381.22      386.66     12.37 o
   1  -3   2     1736.93     1760.81     34.35 o
   2  -3   2       99.10       87.12      7.91 o
   3  -3   2     4207.53     3952.79     75.49 o
   4  -3   2     5554.26     5385.58     82.31 o
   5  -3   2      319.81      345.57     20.82 o
   6  -3   2      792.21      835.29     40.20 o
   7  -3   2       74.78       90.56     14.68 o
   8  -3   2      138.28      145.82     21.48 o
   9  -3   2      227.13      243.21     41.65 o
  -8  -2   2       31.03       28.65     15.74 o
  -7  -2   2        8.11        6.11     10.81 o
  -6  -2   2     2351.47     2320.60     55.89 o
  -5  -2   2      309.57      319.35     22.21 o
  -4  -2   2     1324.75     1249.54     34.29 o
  -3  -2   2      410.48      398.59     18.96 o
  -2  -2   2      588.99      553.04     17.95 o
  -1  -2   2    16622.23    16560.57    199.49 o
   0  -2   2      226.09      227.33     12.19 o
   1  -2   2     4605.37     4566.17     74.40 o
   2  -2   2      100.36       89.34      8.29 o
   3  -2   2       72.20       77.43      8.61 o
   4  -2   2     7530.80     7300.57    112.41 o
   5  -2   2      439.09      433.94     22.03 o
   6  -2   2     1580.26     1583.38     70.71 o
   7  -2   2       50.86       47.99     12.87 o
   8  -2   2        2.01        7.83     10.81 o
   9  -2   2      167.74      163.18     21.09 o
  -8  -1   2       38.85       49.08     16.27 o
  -7  -1   2       37.32       43.99     12.87 o
  -6  -1   2     1662.47     1651.40     44.50 o
  -5  -1   2     1637.78     1612.76     40.72 o
  -4  -1   2     4264.73     4251.41     92.09 o
  -3  -1   2     2269.99     2240.35     52.75 o
  -2  -1   2        0.01        0.00      6.37 o
  -1  -1   2     8998.08     8630.04    128.89 o
   0  -1   2     2744.54     2592.42     36.10 o
   1  -1   2    12700.72    12673.96    188.19 o
   2  -1   2       33.97       18.39      4.96 o
   3  -1   2      164.37      151.01     11.21 o
   4  -1   2     1021.02     1052.10     28.64 o
   5  -1   2      228.43      232.04     17.73 o
   6  -1   2     1580.62     1644.68     43.93 o
   7  -1   2      500.56      516.82     28.51 o
   8  -1   2       15.25       20.70     11.49 o
   9  -1   2       17.18       11.61     12.52 o
  -9   0   2       32.19       30.86     16.68 o
  -8   0   2      554.19      585.20     32.47 o
  -7   0   2       37.77       35.38     11.26 o
  -6   0   2      196.78      194.92     18.33 o
  -5   0   2      349.44      327.23     20.49 o
  -4   0   2      394.44      367.81     17.45 o
  -3   0   2    10385.81     9784.95    127.14 o
  -2   0   2     2044.89     1973.05     32.56 o
  -1   0   2        1.54        5.64      3.16 o
   0   0   2     1886.44     1867.91     42.53 o
   1   0   2     2063.64     2021.08     30.10 o
   2   0   2   122128.08   117587.88   7453.69 o
   3   0   2      631.78      599.75     27.50 o
   4   0   2      153.21      197.29     14.82 o
   5   0   2      524.13      561.87     24.14 o
   6   0   2      597.25      568.85     27.12 o
   7   0   2      897.94      965.60     36.15 o
   8   0   2        7.51        0.00     15.76 o
   9   0   2        0.20        0.00     15.80 o
  -9   1   2        0.43        2.16     12.93 o
  -8   1   2     1294.16     1270.35     42.52 o
  -7   1   2     1282.09     1234.22     39.47 o
  -6   1   2       36.94       38.24     12.43 o
  -5   1   2     1391.95     1402.21     35.46 o
  -4   1   2      276.86      301.24     16.45 o
  -3   1   2    12851.47    12274.53    166.62 o
  -2   1   2     5880.79     5950.93     78.01 o
  -1   1   2      377.06      382.34     16.92 o
   0   1   2    16022.39     9610.27    200.08 o
   1   1   2       18.13       21.30      3.41 o
   2   1   2    11579.97    11087.60    140.30 o
   3   1   2     4831.08     4635.61     70.87 o
   4   1   2      172.03      159.76     19.12 o
   5   1   2        7.26        3.04      7.54 o
   6   1   2        2.93       14.30     11.21 o
   7   1   2      461.47      496.97     44.85 o
   8   1   2      222.44      190.98     29.67 o
  -9   2   2       82.84       46.97     26.58 o
  -8   2   2      163.16      151.39     39.49 o
  -7   2   2     1447.70     1413.59     79.64 o
  -6   2   2        0.62        0.88      6.22 o
  -5   2   2       77.96       69.33     12.93 o
  -4   2   2      994.96      965.58     31.65 o
  -3   2   2     9092.84     9200.90    205.34 o
  -2   2   2    27553.98    28025.31    329.50 o
  -1   2   2      125.89      140.69      8.02 o
   0   2   2     2049.09     2164.40     33.67 o
   1   2   2       64.57       78.38      7.24 o
   2   2   2     2547.06     2367.94     41.76 o
   3   2   2     3883.46     3787.85     62.49 o
   4   2   2       68.99       78.75     13.60 o
   5   2   2      864.86      894.00     43.18 o
   6   2   2      173.52      164.71     18.33 o
   7   2   2       11.65       11.85     15.80 o
   8   2   2      106.44      150.60     27.83 o
  -9   3   2       17.96        2.04     10.81 o
  -8   3   2       33.52       29.59     11.56 o
  -7   3   2     1761.48     1908.55     49.09 o
  -6   3   2      540.08      531.84     24.82 o
  -5   3   2     1598.97     1628.91     39.39 o
  -4   3   2       57.75       57.39      8.50 o
  -3   3   2      237.66      223.38     13.25 o
  -2   3   2    25483.83    26510.75    403.50 o
  -1   3   2     3216.67     3310.39     53.34 o
   0   3   2     4063.21     3892.17     57.11 o
   1   3   2      761.39      777.48     27.51 o
   2   3   2        0.21        0.00      5.21 o
   3   3   2     3274.38     3305.10     59.26 o
   4   3   2      209.38      227.89     18.16 o
   5   3   2     2512.19     2507.74     77.15 o
   6   3   2      327.51      303.67     42.12 o
   7   3   2        1.73        4.48     31.59 o
  -9   4   2       42.78       13.42     11.89 o
  -8   4   2       12.74        6.93     10.82 o
  -7   4   2     1276.89     1338.21     41.15 o
  -6   4   2     1229.87     1314.75     38.16 o
  -5   4   2     1557.73     1603.01     39.59 o
  -4   4   2      853.30      742.31     23.85 o
  -3   4   2        1.14        0.00      4.56 o
  -2   4   2       17.00        8.78      4.71 o
  -1   4   2     2591.96     2570.05     43.70 o
   0   4   2     3518.02     3690.01     90.39 o
   1   4   2     4691.71     4665.59     73.10 o
   2   4   2      328.29      318.41     19.12 o
   3   4   2     1233.35     1333.62     36.44 o
   5   4   2      344.64      359.64     48.04 o
   6   4   2      388.66      414.85     57.92 o
   7   4   2        0.12       13.82     21.72 o
  -9   5   2      442.99      469.81     39.99 o
  -8   5   2       22.63       25.79     11.86 o
  -7   5   2       73.96       63.65     12.52 o
  -6   5   2     1154.27     1204.33     36.79 o
  -5   5   2      284.60      278.25     19.24 o
  -4   5   2     9029.93     9517.18    154.90 o
  -3   5   2      855.22      851.52     28.97 o
  -2   5   2      219.35      237.12     17.73 o
  -1   5   2     2199.20     2293.69     42.20 o
   0   5   2      525.65      564.20     31.22 o
   1   5   2     9403.51     9308.84    130.97 o
   2   5   2      224.08      238.34     18.33 o
   3   5   2       13.03       35.07     13.35 o
   4   5   2      106.93      128.11     21.67 o
   5   5   2       77.14       82.43     20.13 o
   6   5   2      405.47      436.20     41.15 o
  -8   6   2      473.05      470.15     40.10 o
  -7   6   2       17.46       25.67     16.45 o
  -6   6   2      110.32       95.47     22.38 o
  -5   6   2      126.28      146.54     20.41 o
  -4   6   2     4245.61     4262.07    147.43 o
  -3   6   2     3042.15     3175.25     81.61 o
  -2   6   2      373.59      360.89     28.38 o
  -1   6   2      368.38      341.40     28.29 o
   0   6   2       41.35       34.88     13.96 o
   1   6   2     2721.51     2649.61     74.95 o
   2   6   2     5658.01     5644.27    196.13 o
   3   6   2      158.65       65.81     30.27 o
   4   6   2        5.94       46.07     31.59 o
   5   6   2       35.69       53.97     36.86 o
  -8   7   2     1035.30     1045.48     52.53 o
  -7   7   2       11.65        2.10     12.54 o
  -6   7   2      215.48      239.57     39.49 o
  -5   7   2      442.39      412.66     35.37 o
  -4   7   2     1244.33     1169.12     55.28 o
  -3   7   2     4971.71     5019.61    113.45 o
  -2   7   2        1.54        0.00     14.48 o
  -1   7   2      449.86      487.74     36.54 o
   0   7   2     1127.79     1132.34     46.83 o
   1   7   2      310.39      304.06     51.34 o
   2   7   2      236.92      259.31     48.70 o
   3   7   2       25.91       10.53     23.69 o
   4   7   2      360.69      347.50     63.18 o
  -7   8   2       75.53       77.57     20.93 o
  -6   8   2      615.95      536.69     70.42 o
  -5   8   2       24.57       24.77     17.11 o
  -4   8   2       21.79       19.22     13.87 o
  -3   8   2     2572.39     2428.45     76.31 o
  -2   8   2      393.08      423.86     36.30 o
  -1   8   2     2264.96     2309.06     73.78 o
   0   8   2     1251.13     1174.13     85.56 o
   1   8   2        0.09       13.16     23.69 o
   2   8   2      555.24      479.13     68.45 o
   3   8   2       50.19       90.82     35.54 o
  -6   9   2      218.41      242.17     32.10 o
  -5   9   2      745.64      761.14     52.58 o
  -4   9   2        4.07        0.00     11.93 o
  -3   9   2       77.40       86.87     20.00 o
  -2   9   2      977.27     1063.57     75.03 o
  -1   9   2      889.92      974.06     75.03 o
   0   9   2     1949.78     1959.96    118.47 o
   1   9   2        5.75       19.74     26.33 o
  -1  -9   3     3004.39     3233.04    310.65 o
   0  -9   3      180.05      208.38     30.15 o
   1  -9   3     1649.10     1641.67     66.01 o
   2  -9   3       24.93       30.27     17.05 o
   3  -9   3      129.12      135.04     25.28 o
   4  -9   3     2226.04     2079.94     90.17 o
   5  -9   3       11.99       22.88     17.05 o
  -3  -8   3       86.84       81.61     34.22 o
  -2  -8   3        0.36       19.10     16.31 o
  -1  -8   3     2005.94     1883.83     72.13 o
   0  -8   3     1654.99     1768.07     94.12 o
   1  -8   3     1411.81     1427.66     58.03 o
   2  -8   3     1211.36     1229.18     54.16 o
   3  -8   3       11.62       30.93     14.89 o
   4  -8   3      739.91      717.11     54.63 o
   5  -8   3     1735.39     1666.30     66.08 o
   6  -8   3      743.24      588.01     73.05 o
   7  -8   3      114.93      147.69     35.54 o
  -4  -7   3       69.49       64.50     31.59 o
  -3  -7   3     1898.86     1907.31    100.04 o
  -2  -7   3        0.49        0.00     21.72 o
  -1  -7   3      228.67      224.11     27.16 o
   0  -7   3     3522.21     3767.44     95.75 o
   1  -7   3      255.31      228.04     26.22 o
   2  -7   3     2384.86     2394.89     72.31 o
   3  -7   3       19.14       19.93     12.64 o
   4  -7   3       26.47        7.24     13.03 o
   5  -7   3       18.51       22.73     17.11 o
   6  -7   3      159.49      145.02     36.86 o
   7  -7   3     1049.74     1074.24     55.37 o
   8  -7   3       26.18       29.64     16.27 o
  -5  -6   3      168.64      225.09     43.44 o
  -4  -6   3      116.42       85.56     30.27 o
  -3  -6   3     3855.02     3866.93    101.92 o
  -2  -6   3     1380.23     1411.37     55.37 o
  -1  -6   3      108.71      107.30     18.93 o
   0  -6   3      859.24      900.90     54.63 o
   1  -6   3      188.04      213.68     23.61 o
   2  -6   3     7865.05     8306.96    158.22 o
   3  -6   3     4211.21     4318.41    100.51 o
   4  -6   3      102.91      102.00     19.06 o
   5  -6   3       20.90       10.82     12.54 o
   6  -6   3       19.30        2.95     13.82 o
   7  -6   3      995.15     1020.10     52.58 o
   8  -6   3      132.67      133.01     48.04 o
  -6  -5   3       35.59       56.48     17.05 o
  -5  -5   3       31.04        1.00     12.35 o
  -4  -5   3      599.74      634.17     66.77 o
  -3  -5   3      932.92      939.05     32.53 o
  -2  -5   3     4378.74     4363.18     77.17 o
  -1  -5   3        3.67        5.84      9.13 o
   0  -5   3      563.83      589.14     29.39 o
   1  -5   3      646.40      665.08     30.92 o
   2  -5   3     4153.46     4241.41     92.09 o
   3  -5   3     8799.15     8846.75    162.42 o
   4  -5   3       97.73      133.57     13.70 o
   5  -5   3      748.97      790.47     29.79 o
   6  -5   3       47.77       55.19     12.64 o
   7  -5   3      281.03      288.27     29.61 o
   8  -5   3      452.65      432.47     29.94 o
  -7  -4   3     1590.47     1608.52     61.43 o
  -6  -4   3        0.31        3.36     12.33 o
  -5  -4   3      245.25      223.77     38.17 o
  -4  -4   3       54.10       36.37     11.04 o
  -3  -4   3      262.51      278.27     20.13 o
  -2  -4   3     9371.31     9416.69    161.97 o
  -1  -4   3     1234.31     1219.23     28.51 o
   0  -4   3     1579.45     1415.90     28.57 o
   1  -4   3     2784.43     3244.78     86.28 o
   2  -4   3      125.51      122.09     15.44 o
   3  -4   3     8840.08     8925.44    123.34 o
   4  -4   3      145.62      149.92     19.20 o
   5  -4   3     1949.03     2016.93     58.58 o
   6  -4   3        2.52       11.10      8.95 o
   7  -4   3       47.72       43.18     15.26 o
   8  -4   3       46.58       58.64     15.06 o
   9  -4   3       13.90        7.77     14.61 o
  -8  -3   3       17.70       11.45     15.34 o
  -7  -3   3       64.17       50.59     17.20 o
  -6  -3   3     1492.89     1436.62     53.05 o
  -5  -3   3      356.14      365.95     25.17 o
  -4  -3   3     2017.30     1952.02     46.04 o
  -3  -3   3        0.02        0.00      6.69 o
  -2  -3   3     5631.45     5636.30     94.64 o
  -1  -3   3    20199.54    21926.22    264.70 o
   0  -3   3     7620.11     7743.46    101.79 o
   1  -3   3     5498.98     5290.10     74.05 o
   2  -3   3       93.63       98.48      8.74 o
   3  -3   3     3057.47     2971.04     52.21 o
   4  -3   3     1615.33     1548.93     54.69 o
   5  -3   3      863.90      829.43     28.69 o
   6  -3   3     2374.09     2347.85     53.92 o
   7  -3   3       14.90        6.27     10.02 o
   8  -3   3      141.50      143.18     22.27 o
   9  -3   3      108.58      128.81     18.77 o
  -8  -2   3       33.27       18.95     13.87 o
  -7  -2   3       31.69       48.36     16.27 o
  -6  -2   3     2184.46     2108.30     52.39 o
  -5  -2   3        0.07       11.30      9.48 o
  -4  -2   3     5405.94     5382.39     86.35 o
  -3  -2   3       86.45       75.78      9.61 o
  -2  -2   3      492.07      509.50     17.27 o
  -1  -2   3    10281.74    10109.45    126.96 o
   0  -2   3      415.02      405.92     12.90 o
   1  -2   3     6834.75     6701.55     88.73 o
   2  -2   3      437.88      416.43     15.05 o
   3  -2   3      182.45      181.54     13.63 o
   4  -2   3     1264.29     1176.86     30.55 o
   5  -2   3        5.56        5.86      8.41 o
   6  -2   3     3005.26     2997.88     62.51 o
   7  -2   3      179.33      156.58     17.86 o
   8  -2   3       19.41       17.49     10.83 o
   9  -2   3       60.84       49.53     15.05 o
  -8  -1   3      132.51       74.64     20.40 o
  -7  -1   3        6.98        1.54     11.05 o
  -6  -1   3     1007.00     1039.11     59.70 o
  -5  -1   3      382.78      387.22     22.77 o
  -4  -1   3     8341.62     8241.49    116.77 o
  -3  -1   3     5102.34     5170.81     75.67 o
  -2  -1   3      466.78      493.90     15.24 o
  -1  -1   3       35.36       15.10     15.80 o
   0  -1   3      865.38      858.65     17.95 o
   1  -1   3     5477.20     5475.56     87.44 o
   2  -1   3     8658.26     8470.11    111.34 o
   3  -1   3      211.03      192.78     12.51 o
   4  -1   3     1017.24      975.62     27.66 o
   5  -1   3      119.17      124.22     14.00 o
   6  -1   3     1213.87     1264.65     38.60 o
   7  -1   3      347.85      358.45     25.55 o
   8  -1   3       94.62       95.06     20.85 o
   9  -1   3       12.86        0.00     14.73 o
  -9   0   3       66.04       51.06     17.61 o
  -8   0   3      807.73      817.58     82.27 o
  -7   0   3        0.69        0.00      9.06 o
  -6   0   3       73.45       76.61     13.16 o
  -5   0   3      527.32      537.57     22.80 o
  -4   0   3      813.60      767.39     23.48 o
  -3   0   3    13138.23    12612.01    159.08 o
  -2   0   3       18.58       18.58      4.56 o
  -1   0   3     7339.88     7167.22    150.06 o
   0   0   3      211.27      196.47      9.61 o
   1   0   3      958.96      891.99     19.38 o
   2   0   3    24623.31    23860.22    285.09 o
   3   0   3       43.98       59.31     13.67 o
   4   0   3      738.33      836.58     31.20 o
   5   0   3      200.94      222.68     21.46 o
   6   0   3      283.28      278.62     25.23 o
   7   0   3      642.66      672.95     36.07 o
   8   0   3       19.43       19.74     33.57 o
  -9   1   3        0.78        6.58     13.03 o
  -8   1   3      968.32     1026.89     38.70 o
  -7   1   3      409.36      428.74     27.05 o
  -6   1   3     1970.45     1917.64     46.61 o
  -5   1   3       77.03      102.83     12.40 o
  -4   1   3      108.51      112.47     10.72 o
  -3   1   3     9323.87     9118.51    119.31 o
  -2   1   3     4220.03     4171.69     59.02 o
  -1   1   3     4987.97     5084.08     66.58 o
   0   1   3       20.38       31.72      7.27 o
   1   1   3      683.20      696.64     24.98 o
   2   1   3     6772.23     6334.23     86.39 o
   3   1   3      727.98      731.64     21.72 o
   4   1   3     2750.86     2758.04     65.37 o
   5   1   3      365.66      370.70     21.79 o
   6   1   3        1.74        9.55      9.70 o
   7   1   3      290.09      318.31     34.07 o
   8   1   3       55.36       39.49     20.13 o
  -9   2   3        4.11       24.81     23.04 o
  -8   2   3      307.91      307.40     24.34 o
  -7   2   3     1095.81     1074.98     37.33 o
  -6   2   3      371.41      394.37     24.06 o
  -5   2   3     3192.61     3145.21     88.25 o
  -4   2   3        8.70       10.18      6.30 o
  -3   2   3     5152.80     5175.33     74.69 o
  -1   2   3     4808.89     5014.05     67.88 o
   0   2   3     2842.02     2818.35    104.83 o
   1   2   3      193.14      195.97     23.31 o
   2   2   3      504.23      466.54     15.74 o
   3   2   3     1227.92     1248.03     29.69 o
   4   2   3      783.25      783.09     26.96 o
   5   2   3     1203.00     1300.84     53.70 o
   6   2   3       30.30       15.49     14.55 o
   7   2   3       36.61       40.32     19.23 o
   8   2   3       82.99       41.54     19.13 o
  -9   3   3       26.38       18.75     12.13 o
  -8   3   3        2.18        1.28      9.61 o
  -7   3   3      400.43      409.51     51.23 o
  -6   3   3      188.91      177.75     20.00 o
  -5   3   3     3984.66     4046.03     85.16 o
  -4   3   3      614.06      616.60     90.17 o
  -3   3   3      103.91      107.00     11.08 o
  -2   3   3     2851.87     2898.99     50.07 o
  -1   3   3        6.23       25.21     19.90 o
   0   3   3    23186.05    24129.74    344.82 o
   1   3   3     1418.40     1354.27     29.52 o
   2   3   3      137.64      138.88     18.43 o
   3   3   3      784.72      811.59     25.52 o
   4   3   3        0.58        0.00     12.16 o
   5   3   3      988.23     1037.48     49.59 o
   6   3   3      250.36      237.93     31.41 o
   7   3   3      199.54      136.27     26.05 o
  -9   4   3      617.43      587.19     35.93 o
  -8   4   3       64.61       58.46     16.26 o
  -7   4   3      705.37      688.64     42.76 o
  -6   4   3      759.69      841.66     30.65 o
  -5   4   3     3294.55     3426.48     63.77 o
  -4   4   3     3987.13     4082.16     68.04 o
  -3   4   3       94.96      107.24     10.05 o
  -2   4   3      237.10      277.64     14.33 o
  -1   4   3       11.51        8.63      4.56 o
   0   4   3     4851.70     4860.44     72.98 o
   1   4   3     3927.82     3895.11     64.27 o
   2   4   3      831.52      822.48     40.28 o
   3   4   3        7.58        0.00     10.95 o
   4   4   3      365.75      430.32     40.81 o
   5   4   3      858.53      886.94     48.63 o
   6   4   3      153.98      273.04     34.16 o
   7   4   3       22.28       14.30     22.38 o
  -9   5   3      481.75      510.46     34.37 o
  -8   5   3        0.03       10.91     12.63 o
  -7   5   3       33.89       35.11     11.13 o
  -6   5   3      246.69      277.87     21.02 o
  -5   5   3     1010.59     1042.34     32.26 o
  -4   5   3     6544.69     6661.82     99.68 o
  -3   5   3      287.27      334.79     21.13 o
  -2   5   3     2218.88     2369.17     44.86 o
  -1   5   3       26.57       34.68      8.17 o
   0   5   3      933.10      960.35     27.51 o
   1   5   3     5356.14     5391.10     85.93 o
   2   5   3        1.33        0.00      9.48 o
   3   5   3      846.13      856.66     41.35 o
   4   5   3       68.78       70.84     25.01 o
   5   5   3        6.78        0.00     25.01 o
   6   5   3      153.82      219.91     32.13 o
  -8   6   3      295.14      296.50     31.28 o
  -7   6   3      323.90      312.36     31.60 o
  -6   6   3      219.18      254.05     27.35 o
  -5   6   3        7.69       14.00     10.11 o
  -4   6   3     2899.49     3107.77    115.83 o
  -3   6   3     2057.52     2086.54     61.85 o
  -2   6   3     2257.04     2380.02     64.83 o
  -1   6   3      823.46      919.95     38.96 o
   0   6   3        0.10        0.00     14.48 o
   1   6   3     2006.91     2023.14    105.30 o
   2   6   3      544.68      501.51     63.18 o
   3   6   3     2384.06     2339.06    122.42 o
   4   6   3      714.79      716.06     85.56 o
   5   6   3        5.28       30.27     34.22 o
  -8   7   3      581.82      567.82     44.56 o
  -7   7   3      116.83      113.11     22.28 o
  -6   7   3     2739.51     2621.54    102.67 o
  -5   7   3        2.97        0.00      9.17 o
  -4   7   3     1069.21     1025.69     45.58 o
  -3   7   3     3406.62     3353.36     87.53 o
  -2   7   3      668.28      661.33     35.75 o
  -1   7   3     2245.01     2357.36     69.90 o
   0   7   3        0.13        6.58     17.11 o
   1   7   3     1819.76     1887.57    106.62 o
   2   7   3      382.53      434.38     63.18 o
   3   7   3       26.44       46.07     27.64 o
   4   7   3      642.89      701.59     89.51 o
  -7   8   3        7.08       22.92     15.74 o
  -6   8   3      695.74      690.55     45.35 o
  -5   8   3      390.06      399.15     57.26 o
  -4   8   3        2.45        0.00     11.05 o
  -3   8   3      870.46      822.94     47.39 o
  -2   8   3       25.89       31.95     15.17 o
  -1   8   3     2132.97     2211.38    107.94 o
   0   8   3     1184.64     1112.27     84.24 o
   1   8   3      192.34      151.37     40.81 o
   2   8   3      195.76      225.09     50.02 o
   3   8   3       10.30       18.43     28.96 o
  -5   9   3     1004.64      924.78     61.87 o
  -4   9   3       15.04       25.29     15.34 o
  -3   9   3        0.03        9.21     18.43 o
  -2   9   3       32.88        3.95     19.74 o
  -1   9   3      949.73      881.92     71.08 o
   0   9   3     2377.20     2310.10    132.95 o
   1   9   3       76.70       34.22     27.64 o
  -1  -9   4     1282.68     1205.73     89.51 o
   0  -9   4       19.20       52.92     21.72 o
   1  -9   4     2763.91     2808.38    211.27 o
   2  -9   4      352.38      372.37     37.09 o
   3  -9   4        0.56        0.00     21.06 o
   4  -9   4      725.13      706.06     50.96 o
   5  -9   4       31.68       53.40     22.38 o
  -3  -8   4      633.14      560.74     71.08 o
  -2  -8   4        0.63        6.58     28.96 o
  -1  -8   4      317.41      354.08     56.60 o
   0  -8   4      413.81      419.64     44.10 o
   1  -8   4     3083.01     2990.41     87.66 o
   2  -8   4     2078.87     1995.07     69.11 o
   3  -8   4      105.50      147.46     24.15 o
   4  -8   4       57.83       44.33     17.20 o
   5  -8   4       80.17       83.55     33.57 o
   6  -8   4     2757.28     2710.64     91.20 o
  -4  -7   4      373.92      355.40     55.28 o
  -3  -7   4     5159.64     5065.10    180.33 o
  -2  -7   4        9.06       82.93     30.27 o
  -1  -7   4        0.24        0.00     12.54 o
   0  -7   4      728.82      735.12     41.73 o
   1  -7   4     1472.79     1495.07     76.35 o
   2  -7   4     3893.36     3988.44     99.79 o
   3  -7   4        6.17        0.00     22.38 o
   4  -7   4      398.23      390.54     48.70 o
   5  -7   4       23.47        0.00     16.45 o
   6  -7   4        4.52        0.00     13.03 o
   7  -7   4      924.25      888.81     63.84 o
  -5  -6   4      215.36      215.87     44.75 o
  -4  -6   4        3.22        0.00     19.74 o
  -3  -6   4     2309.56     2665.50    115.83 o
  -2  -6   4     1671.23     1738.54     61.76 o
  -1  -6   4     1360.56     1307.31     49.48 o
   0  -6   4       22.46        1.65     10.71 o
   1  -6   4       27.68       21.72     29.62 o
   2  -6   4     5022.90     5240.23    113.88 o
   3  -6   4     2064.74     2157.46     66.06 o
   4  -6   4     2035.45     2142.60     79.64 o
   5  -6   4       68.65      108.95     50.68 o
   6  -6   4        8.13       18.00     14.23 o
   7  -6   4      511.21      523.00     44.56 o
   8  -6   4       47.69       52.94     20.56 o
  -6  -5   4      179.98      174.10     27.64 o
  -5  -5   4      306.12      279.61     47.39 o
  -4  -5   4      167.07      152.37     21.15 o
  -3  -5   4     1335.98     1325.83     38.69 o
  -2  -5   4     2426.79     2410.67     51.20 o
  -1  -5   4      657.81      658.69     23.71 o
   0  -5   4     1307.25     1201.32     42.06 o
   1  -5   4        0.00        0.00     10.53 o
   2  -5   4     1765.19     1820.63     69.11 o
   3  -5   4     6380.58     6668.32    132.16 o
   4  -5   4      670.32      682.45     26.12 o
   5  -5   4     1619.26     1661.41     44.36 o
   6  -5   4       11.27        0.92      9.39 o
   7  -5   4       94.57       79.92     16.22 o
   8  -5   4       76.45       80.82     20.93 o
  -7  -4   4      928.74      947.88     48.40 o
  -6  -4   4        5.25        8.10     19.09 o
  -4  -4   4       79.46       45.05     13.87 o
  -3  -4   4      139.74      138.55     15.38 o
  -2  -4   4     3655.29     3529.69     63.10 o
  -1  -4   4       19.59       34.34      8.71 o
   0  -4   4     7474.54     7317.34    101.17 o
   1  -4   4      207.78      179.33     10.95 o
   2  -4   4      712.57      817.43     31.64 o
   3  -4   4      872.97      781.04     24.38 o
   4  -4   4      156.95      162.18     18.06 o
   5  -4   4     2908.56     2908.30     60.62 o
   6  -4   4       84.24       97.82     18.34 o
   7  -4   4       12.19       23.06     10.77 o
   8  -4   4      221.13      201.14     60.44 o
  -8  -3   4       23.02       32.68     15.74 o
  -7  -3   4      179.96      183.94     38.83 o
  -6  -3   4      279.87      261.36     27.45 o
  -5  -3   4     1778.63     1752.63     82.27 o
  -4  -3   4     2943.01     2894.69     59.10 o
  -3  -3   4        0.17        0.00      6.61 o
  -2  -3   4     1075.12     1122.12     35.83 o
  -1  -3   4     2017.93     2111.04     38.27 o
   0  -3   4    21895.81    23428.65    281.68 o
   1  -3   4    16200.21    16323.40    202.12 o
   2  -3   4       46.72       47.42      7.34 o
   3  -3   4        0.84        1.34      5.54 o
   4  -3   4       40.01       33.29      8.73 o
   5  -3   4     1579.32     1624.82     41.18 o
   6  -3   4     1283.54     1276.21     39.11 o
   7  -3   4       86.78      100.74     18.14 o
   8  -3   4       28.33       13.11     15.83 o
   9  -3   4       37.32       42.76     15.38 o
  -8  -2   4        0.09        0.00     12.50 o
  -7  -2   4       59.66       47.39     15.74 o
  -6  -2   4      408.88      448.03     52.65 o
  -5  -2   4      240.17      231.51     23.72 o
  -4  -2   4     7211.83     7070.51    105.97 o
  -3  -2   4      517.90      500.62     28.75 o
  -2  -2   4      203.29      214.77     12.40 o
  -1  -2   4     2639.31     2622.92     41.60 o
   0  -2   4     3345.45     3231.31     49.09 o
   1  -2   4    15071.25    15462.85    190.89 o
   2  -2   4      186.82      195.29     15.50 o
   3  -2   4      971.75      979.81     34.45 o
   4  -2   4      240.76      245.25     16.71 o
   5  -2   4       45.18       35.65     11.82 o
   6  -2   4     2691.71     2731.36     59.56 o
   7  -2   4       86.51       64.12     13.91 o
   8  -2   4       48.81       35.98     13.24 o
  -8  -1   4      219.80      243.48     29.31 o
  -7  -1   4       91.66      111.62     18.66 o
  -6  -1   4       49.03       64.31     15.34 o
  -5  -1   4       70.12       69.19     11.79 o
  -4  -1   4     7681.95     7466.97    130.99 o
  -3  -1   4     5336.38     5491.29     79.38 o
  -2  -1   4     3775.54     3746.41     72.02 o
  -1  -1   4      231.08      262.03     16.45 o
   0  -1   4       26.03       23.96      6.93 o
   1  -1   4    11492.28    11562.22    145.73 o
   2  -1   4     2636.31     2634.52     45.62 o
   3  -1   4     3865.40     3760.54     61.01 o
   4  -1   4      772.37      751.84     24.95 o
   5  -1   4       75.76       69.51     12.24 o
   6  -1   4       73.46       19.44     10.11 o
   7  -1   4       31.28       41.21     12.07 o
   8  -1   4      239.00      235.92     32.89 o
  -9   0   4       33.51       40.28     18.43 o
  -8   0   4      946.44      951.35     69.76 o
  -7   0   4      105.01       83.80     17.20 o
  -6   0   4      751.60      779.20     39.72 o
  -5   0   4      416.25      419.74     23.31 o
  -4   0   4     1937.37     1944.98     39.44 o
  -3   0   4     1047.44      857.42     21.65 o
  -2   0   4     1002.30      959.52     21.42 o
  -1   0   4     9162.18     8526.71    300.77 o
   0   0   4      276.22      294.39     12.65 o
   1   0   4      377.80      365.23     16.61 o
   2   0   4     3302.02     3188.38     51.49 o
   3   0   4      446.48      444.13     17.42 o
   4   0   4    17782.88    16814.52    216.71 o
   5   0   4        2.29        2.25      7.48 o
   6   0   4      210.61      218.44     19.27 o
   7   0   4      213.84      207.14     27.83 o
   8   0   4      104.29      101.25     26.33 o
  -9   1   4        0.57        7.13     14.40 o
  -8   1   4      817.10      784.99     41.35 o
  -7   1   4        0.40        4.23      9.06 o
  -6   1   4     4104.00     3987.27     73.90 o
  -5   1   4     2553.63     2625.82     73.71 o
  -4   1   4       55.65       62.92      9.68 o
  -3   1   4     5250.96     5120.65     74.14 o
  -2   1   4      152.55      155.86     11.39 o
  -1   1   4    15360.07    15325.99    185.06 o
   0   1   4      886.12      863.80     18.62 o
   1   1   4      187.04      193.26     16.75 o
   2   1   4     6742.41     6607.98     90.69 o
   3   1   4        3.09        0.00      4.44 o
   4   1   4     3487.28     3379.74     61.10 o
   5   1   4      636.42      644.26     39.85 o
   6   1   4        8.96       10.97     20.40 o
   7   1   4       38.85       79.09     20.92 o
   8   1   4        0.01        0.00     18.43 o
  -9   2   4        0.14       25.01     14.89 o
  -8   2   4      152.13      133.33     21.86 o
  -7   2   4      350.34      378.16     25.56 o
  -6   2   4     1411.61     1463.79     40.44 o
  -5   2   4     4271.21     4081.20     70.15 o
  -4   2   4        0.02        0.79      6.95 o
  -3   2   4      531.32      526.07     28.65 o
  -2   2   4     2983.38     3096.58     48.84 o
  -1   2   4    12393.45    12120.54    304.72 o
   0   2   4    16249.31    16258.38    251.72 o
   1   2   4        0.22        1.47      6.93 o
   2   2   4        5.72        9.61      4.44 o
   3   2   4        1.54        3.85      8.40 o
   4   2   4     1432.28     1385.00     52.17 o
   5   2   4      959.23     1044.32     77.66 o
   6   2   4       22.12       14.89     15.18 o
   7   2   4       42.02       33.52     20.13 o
  -9   3   4       37.57       35.54     23.69 o
  -8   3   4        6.22        0.00      8.79 o
  -7   3   4        2.70        3.69      8.29 o
  -6   3   4        0.52        0.00      7.56 o
  -5   3   4     5891.08     5964.18     93.43 o
  -4   3   4      569.18      575.86     55.70 o
  -3   3   4      818.36      783.20     26.99 o
  -2   3   4     1424.36     1479.76     30.42 o
  -1   3   4      630.21      636.50     17.95 o
   0   3   4    24173.14    24752.29    307.92 o
   1   3   4     2237.49     2190.09     51.55 o
   2   3   4      457.53      433.60     16.18 o
   3   3   4        0.77        1.79     11.51 o
   4   3   4       30.58       24.37     14.00 o
   5   3   4      951.28     1020.39     49.96 o
   6   3   4       27.12       16.61     15.05 o
   7   3   4      367.52      366.44     44.75 o
  -9   4   4     1384.08     1310.21    120.44 o
  -8   4   4      435.82      462.79     30.38 o
  -7   4   4      482.89      493.90     60.43 o
  -6   4   4       53.05       56.16     13.87 o
  -5   4   4     4873.66     5158.31    113.61 o
  -4   4   4     2408.99     2477.12     49.25 o
  -3   4   4     1259.45     1202.93    103.66 o
  -2   4   4       14.54        1.68      4.93 o
  -1   4   4        0.32        0.00      4.93 o
   0   4   4     1220.54     1069.51     27.89 o
   1   4   4     2103.98     2123.23     42.38 o
   2   4   4     1312.93     1211.23     44.78 o
   3   4   4      549.30      591.02     68.45 o
   4   4   4      184.79      165.46     25.30 o
   5   4   4      537.12      605.84     46.01 o
   6   4   4      151.91      138.99     27.47 o
  -9   5   4       31.64       43.49     13.30 o
  -8   5   4        3.52        0.00      9.61 o
  -7   5   4      495.36      513.84     30.10 o
  -6   5   4        0.64        4.63      8.08 o
  -5   5   4      829.85      873.14     29.66 o
  -4   5   4     3923.00     3961.46     68.69 o
  -3   5   4      162.26      185.79     16.09 o
  -2   5   4     6661.03     7105.97    119.28 o
  -1   5   4      262.36      257.71     16.35 o
   0   5   4       19.57        8.78      9.10 o
   1   5   4     2250.72     2206.52     61.94 o
   2   5   4      270.34      277.31     28.96 o
   3   5   4     2250.24     2216.58     69.09 o
   4   5   4       11.11        8.46     19.74 o
   5   5   4       31.01       27.00     16.36 o
   6   5   4       31.02       28.00     23.69 o
  -8   6   4       82.96       76.22     19.48 o
  -7   6   4     1008.00     1061.66     65.16 o
  -6   6   4      742.90      733.97     54.63 o
  -5   6   4        0.39        0.00      9.74 o
  -4   6   4     1161.19     1030.87     55.94 o
  -3   6   4      164.08      200.00     62.52 o
  -2   6   4     5204.16     5171.48    108.86 o
  -1   6   4     1308.38     1322.76     52.65 o
   0   6   4      169.45      150.06     34.22 o
   1   6   4      773.97      752.92     64.50 o
   2   6   4        0.89       19.74     21.06 o
   3   6   4      814.73      833.21     86.88 o
   4   6   4     1579.31     1433.44    103.99 o
   5   6   4       10.65       59.23     36.86 o
  -8   7   4      267.25      235.17     32.91 o
  -7   7   4      467.40      467.16     39.35 o
  -6   7   4     2638.13     2497.48     76.05 o
  -5   7   4       45.56       11.85     17.11 o
  -4   7   4       12.91       13.48     11.61 o
  -3   7   4      962.96      937.97     42.69 o
  -2   7   4     2022.93     2049.12     98.72 o
  -1   7   4     3370.52     3475.02    135.58 o
   0   7   4        5.30        0.00     17.11 o
   1   7   4        1.29       11.85     23.69 o
   2   7   4      771.07      730.54     82.93 o
   3   7   4      166.02      176.38     47.39 o
   4   7   4       69.86       52.65     35.54 o
  -7   8   4        2.15        6.58     18.43 o
  -6   8   4     1065.93     1147.56     55.85 o
  -5   8   4      116.41       87.65     20.00 o
  -4   8   4      384.55      413.98     51.99 o
  -3   8   4       92.09       69.76     17.68 o
  -2   8   4       69.94       55.28     26.33 o
  -1   8   4     2540.61     2494.38    117.15 o
   0   8   4      384.35      492.29     68.45 o
   1   8   4      453.26      488.35     68.45 o
   2   8   4       62.96       56.60     34.22 o
  -5   9   4      604.19      679.98     62.52 o
  -4   9   4      228.02      223.77     42.12 o
  -3   9   4      223.09      315.91     50.02 o
  -2   9   4        8.61        0.00     18.43 o
  -1   9   4      191.33      154.01     42.12 o
   0   9   4      866.67      909.56     97.41 o
  -1  -9   5      359.12      348.82     59.23 o
   0  -9   5      269.27      201.39     47.39 o
   1  -9   5     3492.69     3624.82    104.19 o
   2  -9   5      147.35      183.32     28.67 o
   3  -9   5      517.68      529.62     44.15 o
   4  -9   5       75.02       35.45     19.28 o
   5  -9   5      125.90      127.43     25.08 o
  -3  -8   5      637.75      720.01     80.29 o
  -2  -8   5      178.89      101.35     36.86 o
  -1  -8   5       30.05       36.86     31.59 o
   0  -8   5        2.56        0.95     14.12 o
   1  -8   5     3478.21     3466.21     95.38 o
   2  -8   5     1266.23     1215.18     53.97 o
   3  -8   5      862.50      847.55     52.65 o
   4  -8   5      181.25      180.36     30.93 o
   5  -8   5       17.10        1.70     15.80 o
   6  -8   5      469.64      575.05     48.37 o
  -4  -7   5      437.96      397.52     57.92 o
  -3  -7   5     2299.22     2283.77    115.83 o
  -2  -7   5      153.17      125.05     36.86 o
  -1  -7   5     1457.77     1591.40     90.82 o
   0  -7   5       47.57       49.19     15.92 o
   1  -7   5     1157.60     1222.36     49.62 o
   2  -7   5     3353.00     3527.56    120.44 o
   3  -7   5      289.61      254.27     28.45 o
   4  -7   5      477.50      452.04     38.16 o
   5  -7   5       67.77       55.84     17.61 o
   6  -7   5       49.95       23.46     15.74 o
   7  -7   5       36.68       21.06     16.75 o
  -5  -6   5       26.55       34.22     27.64 o
  -4  -6   5       27.66       17.11     23.69 o
  -3  -6   5     1578.03     1770.42     96.09 o
  -2  -6   5      199.96      244.83     43.44 o
  -1  -6   5     5630.36     5469.70    117.50 o
   0  -6   5      989.79     1025.58     43.33 o
   1  -6   5       38.56       37.75     13.87 o
   2  -6   5     2036.82     2009.91     62.57 o
   3  -6   5      264.30      256.28     26.80 o
   4  -6   5     2826.13     2854.53     81.44 o
   5  -6   5      749.64      755.46     57.26 o
   6  -6   5        7.07        2.02     13.87 o
   7  -6   5      155.45      123.65     24.55 o
   8  -6   5        4.81        4.81     16.27 o
  -6  -5   5      527.64      560.22     42.16 o
  -5  -5   5      953.01      917.07     44.90 o
  -4  -5   5       40.04       41.88     15.80 o
  -3  -5   5      640.04      616.22     34.06 o
  -2  -5   5     1473.32     1515.88     47.67 o
  -1  -5   5     1809.38     1746.06     38.90 o
   0  -5   5     3806.78     3927.93     87.70 o
   1  -5   5        7.04        0.00      9.14 o
   2  -5   5        3.02        5.27     10.24 o
   3  -5   5     1398.06     1344.71     48.29 o
   4  -5   5     2352.69     2338.51     55.10 o
   5  -5   5     2220.85     2240.48     53.23 o
   6  -5   5       20.79       13.65     10.78 o
   7  -5   5       10.67        7.37     13.87 o
   8  -5   5       27.56       12.56     17.99 o
  -7  -4   5       85.61       97.27     21.86 o
  -6  -4   5       98.03      112.87     22.38 o
  -4  -4   5        2.47        0.00     12.50 o
  -3  -4   5       60.39       67.80     14.55 o
  -2  -4   5      920.06      975.42     32.59 o
  -1  -4   5      374.51      369.89     17.26 o
   0  -4   5     9987.16    10054.83    134.55 o
   1  -4   5      304.60      275.51     19.14 o
   2  -4   5      128.50      104.11     11.49 o
   3  -4   5       90.59      115.70     13.00 o
   4  -4   5      194.58      180.10     16.52 o
   5  -4   5     3225.94     3186.11     65.49 o
   6  -4   5       15.53        4.52     10.25 o
   7  -4   5      272.24      278.90     24.62 o
   8  -4   5       55.61       51.04     15.26 o
  -7  -3   5      180.91      149.29     23.72 o
  -6  -3   5       65.68       40.76     14.81 o
  -5  -3   5     1081.40     1122.19     46.29 o
  -4  -3   5     3192.23     3229.56     79.64 o
  -3  -3   5      590.37      607.21     30.35 o
  -2  -3   5     1002.71     1066.78     27.15 o
  -1  -3   5       78.84       70.05     14.65 o
   0  -3   5     9745.12     9596.75    126.83 o
   1  -3   5    13534.67    14607.96    185.47 o
   2  -3   5     2940.25     2896.78     51.90 o
   3  -3   5      923.46      910.62     38.41 o
   4  -3   5       34.88        7.26     16.91 o
   5  -3   5     1436.10     1462.81     67.13 o
   6  -3   5      407.09      411.49    113.86 o
   7  -3   5      178.22      166.35     18.35 o
   8  -3   5      182.79      119.88     18.12 o
  -8  -2   5        0.25       14.67     15.80 o
  -7  -2   5      230.96      250.46     29.31 o
  -6  -2   5       93.88      112.72     26.33 o
  -5  -2   5      432.97      448.89     53.97 o
  -4  -2   5     7076.43     7435.75    204.03 o
  -3  -2   5       21.63       20.44      6.49 o
  -2  -2   5     5890.23     5879.79    107.54 o
  -1  -2   5       18.73       26.64      4.48 o
   0  -2   5     3543.94     3509.07     54.59 o
   1  -2   5    11819.36    11336.15    178.59 o
   2  -2   5      402.58      429.52     25.35 o
   3  -2   5     2482.91     2530.14     49.46 o
   4  -2   5       12.13        8.37      8.12 o
   5  -2   5      198.04      166.88     22.45 o
   6  -2   5      330.74      365.11     25.25 o
   7  -2   5        9.62       19.22     10.70 o
   8  -2   5      486.91      488.09     42.33 o
  -8  -1   5      152.46      131.59     29.62 o
  -7  -1   5      473.90      508.43     38.16 o
  -6  -1   5      128.58      144.86     21.74 o
  -5  -1   5       12.29        1.44     10.11 o
  -4  -1   5     6916.07     6818.46     99.29 o
  -3  -1   5     1101.32     1124.21     24.30 o
  -2  -1   5    12815.32    12767.58    280.37 o
  -1  -1   5     4447.54     4573.27    111.23 o
   0  -1   5      221.44      226.64     12.74 o
   1  -1   5     2314.08     2203.22     40.15 o
   2  -1   5      539.35      560.19     20.66 o
   3  -1   5     2628.10     2618.06     50.02 o
   4  -1   5     1024.34     1097.16     44.28 o
   5  -1   5       15.08        8.41      9.43 o
   6  -1   5      518.77      500.72     32.76 o
   7  -1   5       22.37       38.04     17.74 o
   8  -1   5      191.49      131.57     26.42 o
  -9   0   5       12.80       14.52     18.43 o
  -8   0   5      531.95      571.23     42.78 o
  -7   0   5      358.83      413.73     34.88 o
  -6   0   5     1625.84     1638.69     55.37 o
  -5   0   5        0.03        7.42      7.40 o
  -4   0   5     2720.82     2930.55     51.86 o
  -3   0   5     2186.52     2121.43     37.92 o
  -2   0   5     1148.84     1037.40     44.71 o
  -1   0   5    14561.14    14460.96    217.32 o
   0   0   5       32.24       27.64      6.76 o
   1   0   5      867.82      849.80     21.88 o
   2   0   5      850.51      819.10     22.26 o
   3   0   5      505.27      478.46     41.73 o
   4   0   5     5991.07     5995.51     93.00 o
   5   0   5       40.92       44.77     13.03 o
   6   0   5        1.95       12.05     14.35 o
   7   0   5      164.16      157.54     26.98 o
   8   0   5       50.09       26.83     18.50 o
  -9   1   5        1.28        5.08     14.48 o
  -8   1   5      306.99      358.51     33.89 o
  -7   1   5       38.96       29.62     13.03 o
  -6   1   5     3703.51     3601.86     87.49 o
  -5   1   5     1148.65     1253.33     33.97 o
  -4   1   5     1805.63     1777.38     37.69 o
  -3   1   5     1265.11     1265.63     38.31 o
  -2   1   5      249.70      248.99     12.40 o
  -1   1   5    11043.44    10692.83    165.85 o
   0   1   5      984.11      933.12     21.06 o
   1   1   5     1942.82     1950.82     50.79 o
   2   1   5      501.76      488.27     14.64 o
   3   1   5      212.56      202.12     34.61 o
   4   1   5     2824.87     2932.34     80.96 o
   5   1   5      134.11      153.74     32.25 o
   6   1   5      234.43      225.20     29.73 o
   7   1   5        4.36        4.96     14.73 o
   8   1   5        0.00        0.00     14.48 o
  -9   2   5        6.66       10.61     15.34 o
  -8   2   5       26.42       11.19     13.03 o
  -7   2   5       10.66        0.00     10.43 o
  -6   2   5     1865.30     1874.56     46.19 o
  -5   2   5     4412.41     4214.99     97.47 o
  -4   2   5      740.80      748.55     24.14 o
  -3   2   5     2103.18     2164.79     40.72 o
  -2   2   5      101.35      113.37     15.55 o
  -1   2   5     8996.88     8645.75    135.02 o
   0   2   5    10935.46    10233.72    136.00 o
   1   2   5     2009.66     1982.13     52.66 o
   2   2   5        7.04       11.85     30.27 o
   3   2   5       11.90        0.98     23.04 o
   4   2   5      401.75      472.10     37.32 o
   5   2   5      378.66      437.27     38.46 o
   6   2   5      145.93      136.02     48.04 o
   7   2   5      144.77      123.21     26.51 o
  -9   3   5        6.60       12.27     29.62 o
  -8   3   5      251.67      293.19     30.24 o
  -7   3   5      236.35      227.66     20.46 o
  -6   3   5       46.26       52.09     13.47 o
  -5   3   5     1892.93     1964.61     44.82 o
  -4   3   5       51.74       56.08      9.55 o
  -3   3   5     4065.07     4251.78    162.56 o
  -2   3   5       90.61       43.10      7.87 o
  -1   3   5     1215.03     1164.89     26.25 o
   0   3   5     4584.53     4433.40     96.09 o
   1   3   5       53.03       42.31     12.64 o
   2   3   5     6025.32     6082.21    123.57 o
   3   3   5      172.63      171.69     27.64 o
   4   3   5        2.85        2.59     22.38 o
   5   3   5      418.32      444.61     39.93 o
   6   3   5        1.89        3.91     14.73 o
   7   3   5      117.53      186.98     30.90 o
  -9   4   5       47.59       42.23     16.68 o
  -8   4   5     1564.11     1670.99     79.64 o
  -7   4   5      949.55     1049.09     37.24 o
  -6   4   5       21.17        0.00      9.17 o
  -5   4   5     3016.82     3169.34     76.25 o
  -4   4   5     1516.85     1696.18     47.93 o
  -3   4   5     3466.27     3798.66     63.86 o
  -2   4   5     2224.67     2313.53     43.86 o
  -1   4   5        5.79       15.04      6.96 o
   0   4   5     1538.28     1591.20     35.35 o
   1   4   5      246.69      226.82     22.77 o
   2   4   5     2303.28     1853.36    171.12 o
   3   4   5      858.76      900.64     43.27 o
   4   4   5      205.33      172.92     25.51 o
   5   4   5       76.86      113.86     44.10 o
   6   4   5       66.02       51.53     20.92 o
  -8   5   5       45.63       67.40     22.40 o
  -7   5   5     1171.25     1163.72     48.40 o
  -6   5   5        5.18        0.00      9.31 o
  -5   5   5      139.73      147.51     15.37 o
  -4   5   5     1534.80     1511.34     47.39 o
  -3   5   5     1142.39     1118.83     33.81 o
  -2   5   5     5923.03     6047.71     92.46 o
  -1   5   5      163.94      141.09     19.60 o
   0   5   5      219.80      219.82     22.65 o
   1   5   5      198.82      254.93     25.81 o
   2   5   5      598.36      565.96     35.87 o
   3   5   5     1396.80     1492.75     57.68 o
   4   5   5        4.70        0.00      8.70 o
   5   5   5       11.55       27.44     20.40 o
  -8   6   5        0.92       29.16     15.34 o
  -7   6   5     1339.18     1410.86     55.82 o
  -6   6   5      445.87      429.01     34.82 o
  -5   6   5      250.41      319.13     49.36 o
  -4   6   5       15.92       15.80     10.24 o
  -3   6   5       10.00        7.90     10.11 o
  -2   6   5     3600.58     3666.81     85.46 o
  -1   6   5      939.18      914.82     61.87 o
   0   6   5     1012.05     1038.56     75.03 o
   1   6   5       27.72       19.74     22.38 o
   2   6   5        4.00        1.32     21.06 o
   3   6   5      493.91      373.83     61.87 o
   4   6   5      130.05      214.56     53.97 o
  -7   7   5      737.32      749.04     43.21 o
  -6   7   5     1499.99     1455.16     57.10 o
  -5   7   5      156.67       98.72     27.64 o
  -4   7   5     2486.98     2360.67    100.04 o
  -3   7   5       21.94       23.79     11.99 o
  -2   7   5     2276.97     2173.20    101.35 o
   0   7   5      453.66      437.01     61.87 o
   1   7   5      462.43      463.34     65.81 o
   2   7   5       57.42       56.60     31.59 o
   3   7   5      870.93      725.28     86.88 o
  -6   8   5     2079.64     2017.93     73.96 o
  -5   8   5        4.60        8.09     23.69 o
  -4   8   5      765.36      787.14     63.18 o
  -3   8   5      174.01      198.76     38.17 o
  -2   8   5       97.60      131.63     35.54 o
  -1   8   5     1194.29     1070.15     84.24 o
   0   8   5       29.25       25.01     25.01 o
   1   8   5      716.37      759.50     85.56 o
   2   8   5      168.38      122.42     42.12 o
  -4   9   5      717.40      739.76     75.03 o
  -3   9   5      584.18      572.59     68.45 o
  -2   9   5       10.76        0.00     19.74 o
  -1   9   5      128.06      103.99     39.49 o
   0  -9   6      338.65      368.56     60.55 o
   1  -9   6     1986.55     1805.96    109.25 o
   2  -9   6        2.47        6.70     14.84 o
   3  -9   6     1047.76     1128.78    104.65 o
   4  -9   6       26.09       40.68     18.66 o
  -3  -8   6      192.28      182.96     46.07 o
  -2  -8   6      944.09      941.15     89.51 o
  -1  -8   6      258.60      272.47     51.34 o
   0  -8   6        6.24        0.00     18.43 o
   1  -8   6      966.79     1009.45     48.70 o
   2  -8   6      325.81      369.31     35.39 o
   3  -8   6     1959.82     2036.87     73.09 o
   4  -8   6      568.68      536.96     44.56 o
   5  -8   6       12.07       15.48     15.34 o
   6  -8   6       58.18       57.26     19.55 o
  -4  -7   6      189.08      169.80     42.12 o
  -3  -7   6      761.88      935.89     86.88 o
  -2  -7   6      854.79      826.63     80.29 o
  -1  -7   6     6612.55     6251.08    206.66 o
   0  -7   6        7.54       10.53     21.06 o
   1  -7   6      519.62      470.63     60.55 o
   2  -7   6      956.29      926.40     71.08 o
   3  -7   6     1317.38     1455.15     57.72 o
   4  -7   6     1447.60     1534.59     61.35 o
   5  -7   6       49.28       35.54     17.68 o
   6  -7   6      360.45      359.43     37.62 o
   7  -7   6       16.18       40.87     19.06 o
  -5  -6   6      243.67      219.82     46.07 o
  -4  -6   6        0.24        3.95     22.38 o
  -3  -6   6     1220.37     1149.13     77.66 o
  -2  -6   6       15.79        0.00     22.38 o
  -1  -6   6     4766.21     4830.80    167.17 o
   0  -6   6     1614.75     1603.92     55.02 o
   1  -6   6      276.01      320.73     29.09 o
   2  -6   6      185.00      209.00     24.03 o
   3  -6   6       36.99        0.41     14.48 o
   4  -6   6     2562.20     2458.13    154.66 o
   5  -6   6      534.41      500.50     40.67 o
   6  -6   6      309.81      312.40     34.40 o
   7  -6   6        6.76       15.86     17.03 o
  -6  -5   6      816.16      754.79     44.89 o
  -5  -5   6     1986.37     1908.59     85.56 o
  -4  -5   6      185.04      145.78     21.15 o
  -3  -5   6        5.05        0.88     10.60 o
  -2  -5   6      212.21      210.61     40.81 o
  -1  -5   6     3655.92     3802.78    136.89 o
   0  -5   6     2704.15     2630.26     67.68 o
   1  -5   6      449.69      407.96     34.88 o
   2  -5   6      109.32       86.34     16.75 o
   3  -5   6       66.26       68.38     15.74 o
   4  -5   6     1426.56     1436.78     53.96 o
   5  -5   6     2652.02     2655.24    124.39 o
   6  -5   6       78.80      103.99     21.74 o
   7  -5   6       66.97       69.13     21.17 o
   8  -5   6       15.19       22.17     17.99 o
  -7  -4   6      133.39      114.49     23.04 o
  -6  -4   6      102.52       95.71     20.19 o
  -5  -4   6     4280.47     4320.08    156.64 o
  -4  -4   6       40.96       58.32     15.80 o
  -3  -4   6      372.72      375.38     47.39 o
  -2  -4   6        9.83       14.04      9.42 o
  -1  -4   6      614.96      623.47     22.04 o
   0  -4   6     5649.80     5659.72     85.53 o
   1  -4   6       11.33        8.87      6.49 o
   2  -4   6     2042.93     2047.06     43.90 o
   3  -4   6       72.70       74.03     21.17 o
   4  -4   6       33.56       31.41     10.15 o
   5  -4   6      783.02      785.65     31.89 o
   6  -4   6       40.81       38.21     24.83 o
   7  -4   6      389.10      414.60     29.77 o
   8  -4   6        0.30        0.00     11.26 o
  -7  -3   6       50.74       58.25     18.13 o
  -6  -3   6       13.83        0.00     11.05 o
  -5  -3   6       46.04       80.92     17.29 o
  -4  -3   6      677.10      750.29     59.23 o
  -3  -3   6     3285.90     3291.54     77.59 o
  -2  -3   6     2135.94     2129.00     56.29 o
  -1  -3   6       19.71       15.50      5.87 o
   0  -3   6     3712.85     3606.99     58.42 o
   1  -3   6     2386.53     2357.55     45.07 o
   2  -3   6     8818.18     9342.58    172.70 o
   3  -3   6     3230.24     3300.80     75.34 o
   4  -3   6        0.48        4.88      8.12 o
   5  -3   6      205.41      218.91     20.04 o
   6  -3   6       13.85        0.00     13.95 o
   7  -3   6      272.32      298.89     26.10 o
   8  -3   6      135.45       99.37     24.92 o
  -8  -2   6      246.55      251.72     31.60 o
  -7  -2   6     2327.95     2281.44     74.89 o
  -6  -2   6        1.58        0.00      9.74 o
  -5  -2   6      311.40      398.95     34.22 o
  -4  -2   6     1701.33     1750.58     63.84 o
  -3  -2   6     1122.13     1083.81     40.67 o
  -2  -2   6     8795.35     9182.82    157.09 o
  -1  -2   6      131.11      145.99      9.65 o
   0  -2   6      478.10      480.76     17.31 o
   1  -2   6     3301.91     3186.15     54.19 o
   2  -2   6     2541.66     2579.09     49.53 o
   3  -2   6     4793.99     4919.88     80.53 o
   4  -2   6       30.74       17.11      9.08 o
   5  -2   6       47.45       37.38     11.51 o
   6  -2   6       65.41       63.78     24.37 o
   7  -2   6       12.67       17.40     15.55 o
   8  -2   6      600.93      454.78     42.54 o
  -8  -1   6       39.35       20.46     28.30 o
  -7  -1   6     1212.11     1211.47     52.53 o
  -6  -1   6      412.76      383.97     67.13 o
  -5  -1   6       25.90       12.66     11.99 o
  -4  -1   6     1515.99     1646.10     51.50 o
  -3  -1   6       46.23       35.20     10.43 o
  -2  -1   6    11919.54    11672.80    188.44 o
  -1  -1   6     6725.07     6490.26    200.20 o
   0  -1   6      433.96      436.56     17.58 o
   1  -1   6      529.66      547.98     19.64 o
   2  -1   6       29.03       20.89      7.24 o
   3  -1   6     5028.19     4728.65    118.95 o
   4  -1   6      798.67      773.29     28.50 o
   5  -1   6      681.83      658.94     44.18 o
   6  -1   6      787.51      726.95     87.53 o
   7  -1   6        7.70        0.00     27.64 o
   8  -1   6       32.12        0.00     15.80 o
  -8   0   6       21.45       17.61     26.98 o
  -7   0   6      474.98      414.17     34.67 o
  -6   0   6     2490.34     2372.53     70.27 o
  -5   0   6      128.61      106.38     34.22 o
  -4   0   6       21.29        9.87     10.24 o
  -3   0   6     1719.16     1878.74     34.47 o
  -2   0   6     4132.38     4018.61     60.57 o
  -1   0   6     1741.45     1466.15     30.42 o
   0   0   6      480.86      535.86     19.12 o
   1   0   6     2211.58     2198.73     42.07 o
   2   0   6       13.43        9.98      6.24 o
   3   0   6      554.62      559.44     21.09 o
   4   0   6     1198.21     1212.44     50.26 o
   5   0   6       55.71       93.79     25.01 o
   6   0   6     1742.59     1498.72     62.29 o
   7   0   6       19.32       36.20     18.94 o
   8   0   6       70.00       51.28     28.96 o
  -9   1   6       77.59      127.24     24.20 o
  -8   1   6       58.23       47.27     16.27 o
  -7   1   6       76.28      112.49     20.41 o
  -6   1   6     3260.92     3302.58    119.78 o
  -5   1   6       47.80       60.46     14.40 o
  -4   1   6     4864.88     5045.52     78.67 o
  -3   1   6     1481.70     1579.36     33.32 o
  -2   1   6      547.43      547.08     20.05 o
  -1   1   6     7880.13     7646.42    103.61 o
   0   1   6       13.74        5.70     11.69 o
   1   1   6     5987.71     5790.13    111.81 o
   2   1   6       23.89        0.00     11.85 o
   3   1   6       11.27        0.00     14.48 o
   4   1   6     1839.25     1945.40     65.46 o
   5   1   6        0.25        0.00     13.16 o
   6   1   6      393.59      356.33     35.99 o
   7   1   6       26.66        0.00     14.73 o
  -9   2   6      123.44      122.07     30.27 o
  -8   2   6       72.46       80.07     23.04 o
  -7   2   6        0.12        0.00     15.14 o
  -6   2   6     1072.50     1064.29     43.75 o
  -5   2   6     1077.34     1114.07     32.44 o
  -4   2   6     3564.46     3518.85     61.67 o
  -3   2   6     4191.01     3889.25    164.84 o
  -2   2   6        0.35        0.00      4.43 o
  -1   2   6     2522.63     2521.42     44.52 o
   0   2   6     2317.89     2220.78     38.18 o
   1   2   6     5324.04     5191.56    106.26 o
   2   2   6     2414.76     2322.22    119.12 o
   3   2   6        1.02        1.36     11.65 o
   4   2   6       67.85       40.87     31.59 o
   5   2   6        7.43       28.57     26.33 o
   6   2   6      316.96      311.84     36.05 o
   7   2   6      112.19      126.81     26.29 o
  -9   3   6       88.36      106.19     21.86 o
  -8   3   6     1166.55     1187.98     51.60 o
  -7   3   6       61.52       18.80     25.01 o
  -6   3   6      361.89      402.80     24.68 o
  -5   3   6       19.75       23.93      8.84 o
  -4   3   6      257.97      273.42     17.94 o
  -3   3   6     8333.35     8350.48    116.69 o
  -2   3   6      168.95      179.19     13.92 o
  -1   3   6       34.50       36.05      6.45 o
   0   3   6     1758.62     1734.42     51.99 o
   1   3   6      321.36      316.85     27.16 o
   2   3   6     7950.07     8095.19    156.63 o
   3   3   6      475.85      473.00     36.26 o
   4   3   6        0.87        3.83     12.83 o
   5   3   6       63.92       43.56     19.48 o
   6   3   6       20.86       29.98     18.44 o
  -8   4   6      960.74     1034.30     48.40 o
  -7   4   6     3624.08     3510.95     97.41 o
  -6   4   6      349.58      353.84     23.80 o
  -5   4   6     2252.26     2329.62     52.38 o
  -4   4   6       54.77       46.17      9.02 o
  -3   4   6     7461.96     7706.85    132.57 o
  -2   4   6     1825.89     1888.07     39.64 o
  -1   4   6      331.46      355.40     18.21 o
   0   4   6      357.51      404.77     29.73 o
   1   4   6        0.71        0.00     18.43 o
   2   4   6     1266.11     1283.10     50.55 o
   3   4   6      628.40      641.47     55.28 o
   4   4   6      235.95      179.95     63.18 o
   5   4   6        7.80        0.00     13.87 o
   6   4   6       36.76       54.74     22.65 o
  -8   5   6      165.21      203.45     26.94 o
  -7   5   6      383.69      411.32     27.84 o
  -6   5   6       21.60        0.40      8.29 o
  -5   5   6       59.35       55.02     12.54 o
  -4   5   6      177.81      162.42     15.86 o
  -3   5   6     1709.23     1711.11     51.21 o
  -2   5   6     4510.98     4581.17     96.70 o
  -1   5   6        6.54       10.09     10.71 o
   0   5   6     1468.28     1581.32     59.23 o
   1   5   6        0.82        0.00     11.35 o
   2   5   6      183.71      191.18     24.98 o
   3   5   6      892.33      902.41     78.98 o
   4   5   6       54.19       64.06     19.71 o
   5   5   6      271.84      279.51     35.29 o
  -8   6   6       11.54       11.19     13.96 o
  -7   6   6      808.17      339.60     46.07 o
  -6   6   6      130.08      113.60     20.00 o
  -4   6   6      301.07      338.43     27.74 o
  -3   6   6       23.28       17.11     11.17 o
  -2   6   6     2268.85     2219.27     98.72 o
  -1   6   6      105.89      154.01     36.86 o
   0   6   6     2349.12     2348.27    117.15 o
   1   6   6      155.02      215.87     46.07 o
   2   6   6       26.05       19.74     25.01 o
   3   6   6      389.28      405.42     64.50 o
   4   6   6        5.47        0.00     27.64 o
  -7   7   6      438.98      392.88     43.44 o
  -6   7   6      761.06      813.11     87.53 o
  -5   7   6      736.33      816.10     41.04 o
  -4   7   6     2748.28     2688.97     78.97 o
  -3   7   6       53.58       76.35     26.33 o
  -2   7   6      574.19      517.30     57.92 o
  -1   7   6      928.97      893.76     72.40 o
   0   7   6     1261.63     1255.75     89.51 o
   1   7   6      924.78      929.30     80.29 o
   2   7   6       16.65       22.38     27.64 o
   3   7   6       63.34       92.14     40.81 o
  -6   8   6      730.39      602.58     51.34 o
  -5   8   6       41.76        9.21     19.74 o
  -4   8   6     1465.09     1590.08     90.82 o
  -3   8   6       74.14       78.98     27.64 o
  -2   8   6       35.94       64.50     27.64 o
  -1   8   6      289.87      329.07     57.92 o
   0   8   6       64.68       57.92     30.27 o
   1   8   6     1050.09      979.32    100.04 o
  -3   9   6      460.26      413.32     59.23 o
   0  -9   7      104.96       43.44     35.54 o
   1  -9   7      753.11      868.75     90.82 o
   2  -9   7      167.59      140.84     42.12 o
   3  -9   7     1784.36     1775.68     94.77 o
  -2  -8   7     1536.17     1445.29     97.41 o
  -1  -8   7      561.15      446.22     65.81 o
   0  -8   7       46.85       63.18     34.22 o
   1  -8   7      546.58      484.40     64.50 o
   2  -8   7       16.03       11.32     13.59 o
   3  -8   7     2344.22     2455.69     81.34 o
   4  -8   7      428.54      435.92     41.35 o
   5  -8   7      189.19      227.13     31.60 o
  -4  -7   7       13.83        3.95     26.33 o
  -3  -7   7      154.21      251.41     50.02 o
  -2  -7   7     1156.15     1171.50     84.24 o
  -1  -7   7     3456.14     3263.09    140.84 o
   0  -7   7      135.67      189.55     42.12 o
   1  -7   7      135.57      154.01     38.17 o
   2  -7   7      200.05      158.48     41.46 o
   3  -7   7     1148.72     1159.05    102.01 o
   4  -7   7     1347.73     1338.87     58.03 o
   5  -7   7      162.74      151.37     26.06 o
   6  -7   7        6.26       13.16     17.20 o
  -5  -6   7       91.11       97.41     36.86 o
  -4  -6   7      284.99      309.33     52.65 o
  -3  -6   7       61.73       38.17     27.64 o
  -2  -6   7      246.30      188.23     40.81 o
  -1  -6   7     3632.07     4080.51    154.01 o
   0  -6   7      176.74      159.27     36.86 o
   1  -6   7     3116.97     3194.54    156.64 o
   2  -6   7      209.42      251.24     46.07 o
   3  -6   7      195.36      208.85     25.62 o
   4  -6   7     1247.73     1208.79     52.02 o
   5  -6   7       86.77      110.25     32.25 o
   6  -6   7      464.62      535.00     45.13 o
   7  -6   7       34.63       26.76     19.48 o
  -6  -5   7      704.04      795.04     78.98 o
  -5  -5   7      909.23      946.42     75.03 o
  -4  -5   7     1039.92     1126.25     47.73 o
  -3  -5   7      397.28      385.67     52.65 o
  -2  -5   7        5.25        0.00     22.38 o
  -1  -5   7     2044.36     2299.57    105.30 o
   0  -5   7     1641.97     1676.96     85.56 o
   1  -5   7     1476.41     1506.02     50.28 o
   2  -5   7     1381.14     1408.50     61.87 o
   3  -5   7        1.51        5.27     12.10 o
   4  -5   7      137.75      130.67     21.74 o
   5  -5   7      753.94      678.68     42.91 o
   6  -5   7      677.92      635.79     46.94 o
   7  -5   7      210.62      159.65     26.88 o
  -6  -4   7       73.76       97.29     32.91 o
  -5  -4   7      707.87      674.76     41.07 o
  -4  -4   7      272.89      256.68     43.44 o
  -3  -4   7     8921.40     9094.84    268.52 o
  -2  -4   7       15.11        2.29      9.29 o
  -1  -4   7      150.67      129.56     17.29 o
   0  -4   7     2206.72     2220.47     44.88 o
   1  -4   7      257.97      291.18     18.26 o
   2  -4   7     4075.88     4215.58     73.21 o
   3  -4   7        2.70        8.97      9.48 o
   4  -4   7       51.51       30.16     11.35 o
   5  -4   7       68.57       80.44     18.26 o
   6  -4   7       59.45       58.86     15.91 o
   7  -4   7      545.23      601.31     36.72 o
   8  -4   7        0.49        0.00     14.73 o
  -7  -3   7      170.89      136.18     27.64 o
  -6  -3   7        1.19        9.80     11.93 o
  -5  -3   7      968.07      984.71     44.96 o
  -4  -3   7      108.10      133.42     61.87 o
  -3  -3   7     3226.80     3170.21     77.77 o
  -2  -3   7     3129.09     3314.43     77.72 o
  -1  -3   7      378.07      377.79     26.23 o
   0  -3   7        1.48       10.14      6.19 o
   1  -3   7      231.05      271.42     16.97 o
   2  -3   7     4777.12     4860.70     97.10 o
   3  -3   7     3058.92     3078.15     60.81 o
   4  -3   7      422.13      447.58     26.36 o
   5  -3   7        3.95        0.00     10.10 o
   6  -3   7        1.47        0.00     10.49 o
   7  -3   7      275.58      286.80     40.81 o
   8  -3   7       61.95       49.25     21.42 o
  -7  -2   7     1456.34     1399.91     58.12 o
  -6  -2   7        0.13        4.37     11.61 o
  -5  -2   7      127.37       86.05     18.13 o
  -4  -2   7      241.89      266.15     25.48 o
  -3  -2   7     1675.58     1666.13     51.90 o
  -2  -2   7     8773.76     8655.86    152.43 o
  -1  -2   7      152.39      156.28     19.77 o
   0  -2   7     1731.33     1808.70     43.27 o
   1  -2   7      413.27      416.60     19.87 o
   2  -2   7     2485.63     2445.85     50.08 o
   3  -2   7     4115.71     3939.74     74.79 o
   4  -2   7      136.42      138.61     15.92 o
   5  -2   7      350.24      411.76     40.28 o
   6  -2   7        8.25       12.18     14.55 o
   7  -2   7       63.68       44.33     19.61 o
   8  -2   7       32.12       31.44     20.19 o
  -8  -1   7        8.82       18.10     23.69 o
  -7  -1   7     1767.73     1795.90     66.06 o
  -6  -1   7      414.47      398.84     50.02 o
  -5  -1   7      628.47      581.80     37.51 o
  -4  -1   7        0.28        6.58     10.24 o
  -3  -1   7      185.79      188.73     20.41 o
  -2  -1   7    12353.61    12062.59    197.77 o
  -1  -1   7      981.20      921.96     25.51 o
   0  -1   7     6778.50     7092.78    100.53 o
   1  -1   7      902.52      897.29     26.97 o
   2  -1   7      602.77      555.45     22.80 o
   3  -1   7     2168.04     2149.93     47.33 o
   4  -1   7      139.24      137.94     15.34 o
   5  -1   7      613.22      749.24     44.56 o
   6  -1   7       14.36        0.00     14.35 o
   7  -1   7        0.69       28.77     18.12 o
   8  -1   7       94.80       73.13     27.64 o
  -8   0   7        3.58        1.02     15.80 o
  -7   0   7       63.98       80.78     42.78 o
  -6   0   7     1686.82     1726.27     59.55 o
  -5   0   7      820.47      819.68     39.06 o
  -4   0   7     1092.32      996.84     40.48 o
  -3   0   7       14.92       17.30      9.48 o
  -2   0   7     8122.30     8531.02    139.56 o
  -1   0   7     2877.60     2742.21     48.24 o
   0   0   7      581.17      534.65     20.10 o
   1   0   7     5432.73     5488.03     82.94 o
   2   0   7       36.25       37.51      8.92 o
   3   0   7       31.15       30.97     14.55 o
   4   0   7      364.88      340.57     32.13 o
   5   0   7       95.18      110.88     21.67 o
   6   0   7      822.82      752.20     48.19 o
   7   0   7       20.47       33.17     19.71 o
  -8   1   7        2.35       23.45     14.81 o
  -7   1   7       34.20       18.96     12.54 o
  -6   1   7     1739.01     1899.09     61.43 o
  -5   1   7       97.54      105.90     18.13 o
  -4   1   7     5613.64     5549.65    110.29 o
  -3   1   7     1261.57     1269.91     35.29 o
  -2   1   7      155.30      196.28     13.64 o
  -1   1   7     3226.53     3171.45     53.94 o
   0   1   7      167.23      165.49     11.76 o
   1   1   7     5028.64     4851.87     74.77 o
   2   1   7       27.85       50.01     15.10 o
   3   1   7      215.03      199.21     24.58 o
   4   1   7      400.91      447.27     36.77 o
   5   1   7       49.21       44.82     17.94 o
   6   1   7      532.27      511.94     44.23 o
   7   1   7        8.94       14.72     16.54 o
  -8   2   7      118.03       97.15     19.48 o
  -7   2   7        1.14       10.53     17.11 o
  -6   2   7      685.37      685.71     59.89 o
  -5   2   7       55.85       45.41     12.93 o
  -4   2   7     3882.24     3934.63     67.82 o
  -3   2   7     7042.75     7096.70    103.02 o
  -2   2   7      311.10      351.31     21.82 o
  -1   2   7       45.66       53.10      8.08 o
   0   2   7      202.57      190.42     21.51 o
   1   2   7     4597.58     4412.28     98.57 o
   2   2   7     2387.20     2587.18     73.35 o
   3   2   7      430.64      444.00     84.24 o
   4   2   7      234.49      252.20     34.22 o
   5   2   7        2.25       11.50     14.34 o
   6   2   7       68.47       74.79     21.13 o
   7   2   7       45.50       33.66     20.13 o
  -8   3   7      897.73      953.81     48.86 o
  -7   3   7       32.58        0.00     15.80 o
  -6   3   7       80.96       62.51     15.34 o
  -5   3   7     1004.63      994.30     31.76 o
  -4   3   7      300.24      316.62     24.55 o
  -3   3   7     2921.54     3109.01     57.10 o
  -2   3   7       21.26       24.04      7.04 o
  -1   3   7     1488.69     1521.44     33.59 o
   0   3   7       30.30       10.53      9.97 o
   1   3   7      961.89      875.56     77.00 o
   2   3   7     1773.33     1786.84     61.04 o
   3   3   7       16.50        1.60     12.07 o
   4   3   7      784.88      750.27     45.02 o
   5   3   7        0.10        2.11     13.82 o
   6   3   7        8.37       15.80     17.26 o
  -8   4   7      770.69      823.66     63.18 o
  -7   4   7      295.78      279.05     42.12 o
  -6   4   7     2702.93     2831.92     75.85 o
  -5   4   7      497.00      510.54     26.22 o
  -4   4   7       26.22       20.76      9.55 o
  -3   4   7     5070.82     5019.88     99.12 o
  -2   4   7      980.42      675.26     42.12 o
  -1   4   7     1555.44      866.12     48.70 o
   0   4   7      322.89      294.85     44.75 o
   1   4   7       30.40       20.97     13.28 o
   2   4   7     1225.25     1356.89    105.30 o
   3   4   7      150.95      129.78     49.36 o
   4   4   7      483.68      479.31     42.03 o
   5   4   7       81.35       88.63     28.30 o
  -8   5   7      329.73      305.76     32.02 o
  -7   5   7      723.43      816.10     60.55 o
  -6   5   7      218.96      203.25     33.38 o
  -5   5   7     1054.33     1125.63     61.21 o
  -4   5   7       15.16       15.50      7.52 o
  -3   5   7      881.66      966.60     30.33 o
  -2   5   7     2294.61     2359.25    110.57 o
  -1   5   7      478.95      479.44     35.11 o
   0   5   7     2000.62     2177.05     83.58 o
   1   5   7       30.12       33.32     14.55 o
   2   5   7       32.80       19.48     15.33 o
   3   5   7      251.51      220.06     28.90 o
   4   5   7      164.76      178.05     27.91 o
  -7   6   7      149.62      134.03     22.28 o
  -6   6   7        7.49       11.46     11.05 o
  -5   6   7     1757.66     1822.73     90.82 o
  -4   6   7      246.39      210.19     23.69 o
  -3   6   7       40.07       48.70     21.06 o
  -2   6   7      679.32      656.83     53.97 o
  -1   6   7        0.45       23.69     22.38 o
   0   6   7     1499.77     1490.05     94.77 o
   1   6   7      135.17      150.06     39.49 o
   2   6   7      172.62      142.16     42.12 o
   3   6   7       21.06       46.07     35.54 o
  -6   7   7       70.15       36.02     29.62 o
  -5   7   7     1261.65     1147.81     75.03 o
  -4   7   7     1498.32     1371.58     81.61 o
  -3   7   7       86.62      103.99     30.27 o
  -1   7   7       77.69       46.07     27.64 o
   0   7   7     1621.31     1516.37     98.72 o
   1   7   7      742.87      818.74     89.51 o
   2   7   7      161.40      140.84     43.44 o
  -5   8   7      236.11      236.93     44.75 o
  -4   8   7     2585.67     2317.99    113.20 o
  -3   8   7        0.18        0.00     19.74 o
  -2   8   7      261.67      268.52     52.65 o
  -1   8   7       14.72        5.27     23.69 o
   0   8   7      167.10      142.16     42.12 o
  -1  -8   8      203.43      115.83     39.49 o
   0  -8   8      570.32      654.20     77.66 o
   1  -8   8        9.65        0.00     23.69 o
   2  -8   8        9.60        1.32     23.69 o
   3  -8   8      784.26      856.91     84.24 o
   4  -8   8      113.64      116.05     25.01 o
  -3  -7   8        0.63        0.00     23.69 o
  -2  -7   8      834.57      754.24     80.29 o
  -1  -7   8     1216.05     1072.78     80.29 o
   0  -7   8      750.99      659.46     71.08 o
   1  -7   8     3254.38     3195.96    139.53 o
   2  -7   8        2.89        0.00     21.06 o
   3  -7   8      982.42      849.92     45.49 o
   4  -7   8      528.47      532.87     43.48 o
   5  -7   8      483.02      464.21     42.28 o
   6  -7   8      218.68      207.44     31.48 o
  -4  -6   8      888.80      735.81     77.66 o
  -3  -6   8      104.83      129.00     36.86 o
  -2  -6   8      101.97       88.19     35.54 o
  -1  -6   8     2318.12     2219.27    110.57 o
   0  -6   8       56.78       64.50     27.64 o
   1  -6   8     3258.45     3401.31    136.89 o
   2  -6   8      599.28      623.55     75.03 o
   3  -6   8        0.87        0.00     11.05 o
   4  -6   8      279.25      263.40     32.91 o
   5  -6   8       13.36       15.32     15.34 o
   6  -6   8      557.93      614.80     78.32 o
  -5  -5   8      323.04      404.10     59.23 o
  -4  -5   8     1910.86     1875.72    102.67 o
  -3  -5   8     2705.68     2822.14    125.05 o
  -2  -5   8       31.41       71.08     30.27 o
  -1  -5   8      375.57      443.59     55.28 o
   0  -5   8      111.87      131.63     31.59 o
   1  -5   8     3820.15     3827.78    139.53 o
   2  -5   8     1373.28     1370.22     56.60 o
   3  -5   8      132.70      143.69     22.68 o
   4  -5   8        8.30        1.32     13.03 o
   5  -5   8       41.67       18.31     14.84 o
   6  -5   8      493.82      524.43     58.58 o
   7  -5   8      515.92      440.96     64.50 o
  -6  -4   8        9.68        6.91     14.12 o
  -5  -4   8      696.24      752.72     84.90 o
  -4  -4   8      538.50      594.64     62.52 o
  -3  -4   8     9047.18     9219.69    171.28 o
  -2  -4   8      195.87      189.09     22.77 o
  -1  -4   8      167.20      181.23     20.19 o
   0  -4   8      326.15      366.88     28.43 o
   1  -4   8      806.71      858.12     28.52 o
   2  -4   8     3447.58     3442.90     65.24 o
   3  -4   8        0.42       19.77      9.72 o
   4  -4   8      117.17      110.91     19.61 o
   5  -4   8      173.32      162.98     19.68 o
   6  -4   8        0.36        4.64     10.53 o
   7  -4   8      186.08      152.39     26.05 o
  -7  -3   8      115.26      107.84     40.81 o
  -6  -3   8      152.47      187.44     26.88 o
  -5  -3   8      572.69      550.21     61.87 o
  -4  -3   8        2.74        0.00     11.19 o
  -3  -3   8       76.88       81.67     25.67 o
  -2  -3   8      902.17      932.66     79.64 o
  -1  -3   8     2136.30     2143.09     59.60 o
   0  -3   8      300.40      340.62     21.34 o
   1  -3   8       47.00       59.05     13.38 o
   2  -3   8     2655.47     2650.31     55.17 o
   3  -3   8      868.01      820.28     31.08 o
   4  -3   8     1518.09     1595.72     44.74 o
   5  -3   8      192.94      173.72     28.55 o
   6  -3   8        0.07        0.00     11.16 o
   7  -3   8      112.66      160.38     27.83 o
  -7  -2   8      814.41      826.28     49.27 o
  -6  -2   8      424.08      443.28     57.92 o
  -5  -2   8     2678.89     2624.63     76.45 o
  -4  -2   8        1.46        0.00     10.95 o
  -3  -2   8      980.02     1059.79     42.69 o
  -2  -2   8     2797.12     2836.97     75.69 o
  -1  -2   8     1571.98     1719.56     51.50 o
   0  -2   8     3696.41     3691.74     62.58 o
   1  -2   8       37.80       41.41      9.86 o
   2  -2   8      991.75     1025.22     32.56 o
   3  -2   8     1348.32     1339.88     38.82 o
   4  -2   8      660.53      617.39     28.79 o
   5  -2   8      644.73      679.36     66.47 o
   6  -2   8        0.04        0.00     12.69 o
   7  -2   8        1.85       10.22     16.54 o
  -8  -1   8       14.92        7.40     14.55 o
  -7  -1   8      534.45      603.21     46.73 o
  -6  -1   8       61.26       63.42     34.22 o
  -5  -1   8     2786.55     2803.92     78.12 o
  -4  -1   8      225.16      176.18     22.11 o
  -3  -1   8       23.37       36.39     12.93 o
  -2  -1   8     3942.16     4022.40     88.85 o
  -1  -1   8        0.62        6.47      6.25 o
   0  -1   8     6196.56     6128.43     91.91 o
   1  -1   8     2558.99     2539.30     50.77 o
   2  -1   8       26.04       29.82     13.76 o
   3  -1   8      978.01      978.27     43.95 o
   4  -1   8        2.36       23.86     14.12 o
   5  -1   8     1014.93      980.26     48.39 o
   6  -1   8      102.12      112.32     23.11 o
   7  -1   8       85.34      107.77     25.51 o
  -8   0   8       28.40       53.31     17.68 o
  -7   0   8        7.93        1.43     10.71 o
  -6   0   8       99.43      100.66     20.00 o
  -5   0   8     1795.39     1879.08     90.17 o
  -4   0   8     2872.25     2833.01     73.99 o
  -3   0   8       65.88       46.48     12.54 o
  -2   0   8      878.55      908.55     35.37 o
  -1   0   8     2010.66     2114.79     42.94 o
   0   0   8     2705.22     2650.81     50.37 o
   1   0   8      994.20      927.14     31.45 o
   2   0   8       61.47       84.72     36.86 o
   3   0   8      114.53       88.80     19.23 o
   4   0   8       29.12       14.48     46.07 o
   5   0   8      193.18      216.53     28.71 o
   6   0   8      156.73      160.59     27.74 o
   7   0   8        4.10        3.42     16.31 o
  -8   1   8       50.55       56.57     17.20 o
  -7   1   8       32.56        0.00     17.11 o
  -6   1   8      389.87      465.41     77.00 o
  -5   1   8      438.89      443.60     33.51 o
  -4   1   8     5398.58     5552.96    165.85 o
  -3   1   8      246.62      246.53     73.71 o
  -2   1   8     1392.42     1451.90     34.75 o
  -1   1   8       14.52       21.43      7.69 o
   0   1   8      575.31      583.55     23.48 o
   1   1   8     4680.97     4476.20     99.38 o
   2   1   8        0.14        8.78     11.77 o
   3   1   8      983.28     1086.47     48.63 o
   4   1   8      122.39       51.79     42.12 o
   5   1   8        1.53        0.00     19.09 o
   6   1   8      324.24      314.72     37.23 o
   7   1   8        0.55        0.00     22.38 o
  -8   2   8      232.52      275.22     32.54 o
  -7   2   8      139.19      129.46     22.28 o
  -6   2   8        4.22       11.24     15.14 o
  -5   2   8        3.81        0.00      8.22 o
  -4   2   8     2280.96     2237.70     89.51 o
  -3   2   8     1834.53     1883.33     41.97 o
  -2   2   8     2839.36     2740.02     52.34 o
  -1   2   8      771.58      804.12     24.43 o
   0   2   8        5.31        0.00      9.74 o
   1   2   8     2228.49     2242.95     67.09 o
   2   2   8      687.10      626.26     38.87 o
   3   2   8     1058.96     1030.87     48.70 o
   4   2   8       48.08       19.32     15.05 o
   5   2   8        1.65        0.00     14.24 o
   6   2   8       22.39       22.05     16.93 o
  -8   3   8      727.19      726.69     68.45 o
  -7   3   8      147.92       91.13     20.40 o
  -6   3   8     1421.66     1469.62     53.51 o
  -5   3   8        0.07        0.00     11.85 o
  -4   3   8     1505.55     1493.16     38.70 o
  -3   3   8       52.54       43.65      9.67 o
  -2   3   8      684.53      721.08     24.95 o
  -1   3   8     4455.79     4555.65     99.90 o
   0   3   8        2.35       17.88     10.71 o
   1   3   8       45.95       41.91     25.01 o
   2   3   8      598.97      627.26     39.68 o
   3   3   8       54.35       49.04     25.01 o
   4   3   8     1292.52     1243.88    145.45 o
   5   3   8       35.79       62.54     21.50 o
   6   3   8        9.25        6.20     17.10 o
  -8   4   8      344.04      334.39     34.44 o
  -7   4   8       35.18       39.00     14.55 o
  -6   4   8     2134.49     2173.57     66.08 o
  -4   4   8       28.34       12.59      8.79 o
  -3   4   8     3981.89     4082.71     72.10 o
  -2   4   8        6.27        0.00      9.74 o
  -1   4   8     4602.74     4721.14    138.87 o
   0   4   8      485.38      573.42     36.66 o
   1   4   8       38.69       66.76     23.04 o
   2   4   8      433.38      433.20     37.23 o
   3   4   8        1.89        2.56     13.06 o
   4   4   8      366.02      362.08     38.46 o
   5   4   8       69.86       58.46     20.80 o
  -7   5   8      500.50      405.16     35.33 o
  -6   5   8      744.31      586.92    132.29 o
  -5   5   8      890.08      844.09     31.39 o
  -4   5   8       11.69       16.60      8.29 o
  -3   5   8      151.68      173.75     28.96 o
  -2   5   8      397.97      421.55     54.63 o
  -1   5   8     1268.81     1340.27     89.51 o
   0   5   8     1873.59     2088.27     68.29 o
   1   5   8        2.21        0.00     13.82 o
   2   5   8       60.56        4.44     11.98 o
   3   5   8       21.96       15.76     14.73 o
   4   5   8      108.24      151.82     38.17 o
  -7   6   8       81.39       40.81     25.01 o
  -6   6   8       92.50      101.35     27.64 o
  -5   6   8     1360.83     1603.12     56.57 o
  -4   6   8      106.86      109.25     28.96 o
  -3   6   8      318.24      372.51     48.70 o
  -2   6   8        0.05       11.85     21.06 o
  -1   6   8       23.26       14.48     23.69 o
   0   6   8     1430.58     1321.56     90.82 o
   1   6   8       18.41        1.32     26.33 o
   2   6   8      441.88      384.36     65.81 o
   3   6   8        0.62       35.54     34.22 o
  -6   7   8        3.78       21.06     21.06 o
  -5   7   8      885.22     1062.25     72.40 o
  -4   7   8      892.08      843.74     64.50 o
  -3   7   8      438.39      512.04     59.23 o
  -2   7   8     1063.95     1037.24     80.29 o
  -1   7   8       12.61        0.00     18.43 o
   0   7   8      787.09      656.83     80.29 o
   1   7   8      435.70      435.69     68.45 o
  -4   8   8     1177.32      974.06     75.03 o
  -2   8   8      771.13      845.06     93.46 o
  -1   8   8       10.57        1.32     23.69 o
  -1  -8   9       12.16       14.48     28.96 o
   0  -8   9     1093.77      860.86     88.19 o
   1  -8   9      162.82      139.53     40.81 o
   2  -8   9        0.54       18.43     25.01 o
   3  -8   9      720.96      781.88     81.61 o
  -3  -7   9        7.47        0.00     25.01 o
  -2  -7   9       72.67       51.34     30.27 o
  -1  -7   9      326.25      232.98     47.39 o
   0  -7   9     1114.14     1132.01     84.24 o
   1  -7   9     2115.48     1850.71    103.99 o
   2  -7   9       60.85       28.96     26.33 o
   3  -7   9      116.94      172.43     39.49 o
   4  -7   9      228.62      216.48     30.15 o
   5  -7   9      407.77      384.44     83.58 o
  -4  -6   9     1315.59     1308.40     90.82 o
  -3  -6   9       51.24       32.91     28.96 o
  -2  -6   9       92.66       89.51     34.22 o
  -1  -6   9      519.70      594.97     67.13 o
   0  -6   9      341.24      342.24     51.34 o
   1  -6   9     2866.98     2727.36    122.42 o
   2  -6   9       65.60      109.25     34.22 o
   3  -6   9      556.44      576.21     42.54 o
   4  -6   9        0.37        1.97     13.03 o
   5  -6   9      108.02       72.37     22.28 o
   6  -6   9      307.69      317.67     36.69 o
  -5  -5   9        8.65        0.00     23.69 o
  -4  -5   9     2147.92     2248.23    113.20 o
  -3  -5   9     1327.00     1179.40     80.29 o
  -2  -5   9      918.54      902.98     69.76 o
  -1  -5   9       57.61       61.87     26.33 o
   0  -5   9        0.66        0.00     18.43 o
   1  -5   9     1827.07     2048.15    100.04 o
   2  -5   9      787.50      784.77     40.15 o
   3  -5   9      519.66      520.89     39.48 o
   4  -5   9      185.95      178.68     33.57 o
   5  -5   9        0.03        0.00     13.96 o
   6  -5   9       60.61       55.72     17.94 o
  -6  -4   9      138.95       83.75     30.93 o
  -5  -4   9        7.24        0.00     22.38 o
  -4  -4   9      768.57      754.72     40.79 o
  -3  -4   9     1803.77     1820.75     60.32 o
  -2  -4   9      206.98      194.07     24.03 o
  -1  -4   9     5695.82     5889.63    120.50 o
   0  -4   9       50.91       30.85     15.14 o
   1  -4   9      600.01      648.94     35.55 o
   2  -4   9     1656.07     1749.98     45.44 o
   3  -4   9      122.91       68.95     15.71 o
   4  -4   9      745.40      874.35     43.82 o
   5  -4   9       65.12       64.34     17.65 o
   6  -4   9       85.40       95.10     20.92 o
   7  -4   9       40.55       16.95     21.72 o
  -6  -3   9      599.34      623.57     46.67 o
  -5  -3   9       35.36       29.80     15.17 o
  -4  -3   9       62.03       70.92     17.39 o
  -3  -3   9     2441.79     2566.56     72.53 o
  -2  -3   9       39.06       33.50     39.49 o
  -1  -3   9     3080.44     3201.27     86.88 o
   0  -3   9     1241.78     1318.60     47.03 o
   1  -3   9       51.42       52.08     11.35 o
   2  -3   9      365.94      349.55     22.94 o
   3  -3   9       98.39       96.32     15.11 o
   4  -3   9      959.93     1085.62     65.39 o
   5  -3   9      302.84      257.72     29.73 o
   6  -3   9       24.69       41.65     36.20 o
   7  -3   9       20.29        3.46     16.54 o
  -7  -2   9      198.85      158.91     26.51 o
  -6  -2   9      935.65      875.58     46.43 o
  -5  -2   9     2290.82     2279.86     75.03 o
  -4  -2   9        2.13       29.33     14.12 o
  -3  -2   9       12.25        0.00     13.16 o
  -2  -2   9      454.56      473.10     32.91 o
  -1  -2   9     2198.47     2177.98     94.77 o
   0  -2   9     4030.17     4115.83     90.28 o
   1  -2   9      173.66      170.05     16.32 o
   2  -2   9       41.17       42.66     11.86 o
   3  -2   9      441.90      490.68     27.38 o
   4  -2   9      556.96      519.39     38.90 o
   5  -2   9      586.23      556.49     48.04 o
   6  -2   9       29.66       11.60     46.07 o
   7  -2   9       18.64        6.72     16.75 o
  -7  -1   9      110.29      100.47     20.80 o
  -6  -1   9      102.87      105.91     21.35 o
  -5  -1   9     4848.01     4756.96    111.20 o
  -4  -1   9      485.68      498.57     35.83 o
  -3  -1   9      223.52      215.70     44.10 o
  -2  -1   9      282.87      221.75     82.27 o
  -1  -1   9      345.89      332.76     28.30 o
   0  -1   9     6793.10     6917.92    103.78 o
   1  -1   9      239.85      244.90     18.97 o
   2  -1   9     1417.71     1441.65     52.02 o
   3  -1   9        2.57       21.10     17.77 o
   4  -1   9      201.84      193.30     26.56 o
   5  -1   9      609.34      582.79     45.19 o
   6  -1   9       16.88        5.70     20.40 o
   7  -1   9       88.36       68.57     23.62 o
  -8   0   9       54.09       33.88     38.83 o
  -7   0   9       38.76        0.00     15.80 o
  -6   0   9        0.07        8.48     12.33 o
  -5   0   9      796.10      879.34     42.78 o
  -4   0   9     2315.46     2275.38     67.01 o
  -3   0   9      831.40      836.02     77.66 o
  -2   0   9       92.76       81.61     15.34 o
  -1   0   9       59.21       32.25     11.17 o
   0   0   9     5981.04     6053.98     93.30 o
   1   0   9     1120.65     1087.55     44.79 o
   2   0   9      120.27      107.21     20.22 o
   3   0   9      816.63      896.13     45.50 o
   4   0   9       12.25        6.58     14.13 o
   5   0   9       90.76       55.00     19.93 o
   6   0   9       46.02       45.54     19.71 o
  -8   1   9        1.16        0.00     12.93 o
  -7   1   9      944.74      895.01     46.94 o
  -6   1   9       23.96       23.25     12.54 o
  -5   1   9      407.66      412.07     35.54 o
  -4   1   9     3584.62     3621.36     86.99 o
  -3   1   9       59.64       67.40     14.89 o
  -2   1   9     3171.78     3212.31     74.58 o
  -1   1   9      330.35      353.78     19.74 o
   0   1   9      122.96      135.46     19.55 o
   1   1   9     2364.40     2321.62     70.42 o
   2   1   9       64.95       79.15     19.23 o
   3   1   9     1055.62     1024.47     49.96 o
   4   1   9        7.89        0.00     25.01 o
   5   1   9        2.54        0.00     12.15 o
   6   1   9       86.94       79.95     21.83 o
  -8   2   9       94.52       59.12     29.62 o
  -7   2   9      531.38      569.07     42.78 o
  -6   2   9       11.07       16.45     12.10 o
  -5   2   9        4.89        0.00     10.11 o
  -4   2   9     2313.76     2345.40     65.49 o
  -3   2   9      144.45      175.58     27.64 o
  -2   2   9     2981.55     3012.83     57.35 o
  -1   2   9     4187.43     4087.71     92.61 o
   0   2   9        0.79        0.00     10.95 o
   1   2   9      402.81      405.30     36.20 o
   2   2   9      124.17      149.57     23.86 o
   3   2   9     1037.93     1029.58     72.40 o
   4   2   9      238.54      254.02     35.54 o
   5   2   9       57.62       68.76     21.32 o
   6   2   9      164.30       88.99     26.33 o
  -8   3   9      134.09      222.45     43.44 o
  -7   3   9      406.05      398.99     35.83 o
  -6   3   9     1213.99     1193.89    159.27 o
  -5   3   9       34.86       23.14     16.45 o
  -4   3   9      110.65      132.32     18.62 o
  -3   3   9     1873.38     1893.26     45.40 o
  -2   3   9      314.16      285.52     25.86 o
  -1   3   9     1513.90     1484.63     61.21 o
   0   3   9       63.04       57.37     16.07 o
   1   3   9      128.47      122.61     21.90 o
   2   3   9       74.23       62.99     18.95 o
   3   3   9      261.71      208.85     28.97 o
   4   3   9      249.86      233.60     32.89 o
   5   3   9        1.40       23.32     17.26 o
  -7   4   9       19.68        3.95     12.10 o
  -6   4   9     1995.91     2055.82     71.08 o
  -5   4   9      614.27      585.38     35.54 o
  -4   4   9     1956.32     2048.83     60.31 o
  -3   4   9        3.96        9.21     14.48 o
  -2   4   9      127.39      125.70     20.00 o
  -1   4   9     3375.65     3418.70    123.73 o
   0   4   9      193.26      292.53     30.34 o
   1   4   9      325.87      398.18     77.66 o
   2   4   9        0.24        3.59     13.71 o
   3   4   9        7.04       14.17     15.18 o
   4   4   9      337.56      310.98     36.25 o
  -7   5   9       26.09        9.21     13.96 o
  -5   5   9     1283.96     1355.37     87.53 o
  -4   5   9      256.59      302.75     40.81 o
  -3   5   9      235.33      188.23     31.59 o
  -2   5   9       12.27       16.72     11.93 o
  -1   5   9      958.64      856.68    120.44 o
   1   5   9      112.81      136.47     23.62 o
   2   5   9      280.87      258.86     32.39 o
   3   5   9        1.04        1.58     14.73 o
  -5   6   9      313.00      313.28     43.44 o
  -4   6   9       14.45       30.27     21.06 o
  -2   6   9       33.00       47.39     27.64 o
  -1   6   9        2.06       11.21     11.93 o
   0   6   9      904.38      982.54     49.34 o
   1   6   9        3.73        0.00     12.35 o
   2   6   9      208.80      188.23     48.70 o
  -5   7   9      468.14      429.11     53.97 o
  -4   7   9      148.72      182.96     39.49 o
  -3   7   9      881.93      893.76     76.35 o
  -2   7   9      554.59      596.28     75.03 o
  -1   7   9       21.09       44.75     25.01 o
   0   7   9       45.22       31.59     27.64 o
   1   7   9       86.67       89.51     39.49 o
   1  -8  10      105.57       40.81     34.22 o
  -2  -7  10        0.22        0.00     22.38 o
  -1  -7  10        8.83        0.00     22.38 o
   0  -7  10     1162.83     1160.97     86.88 o
   1  -7  10      841.49     1020.13     81.61 o
   2  -7  10      278.99      204.03     44.75 o
   3  -7  10      552.23      552.84     65.81 o
   4  -7  10       24.88        0.00     23.69 o
  -3  -6  10        9.07       23.69     26.33 o
  -2  -6  10      567.26      544.95     67.13 o
  -1  -6  10        8.15        9.21     21.06 o
   0  -6  10      259.52      250.10     46.07 o
   1  -6  10     1651.15     1686.17     98.72 o
   2  -6  10       40.73       51.34     28.96 o
   3  -6  10      727.78      575.22     65.81 o
   4  -6  10       60.08       87.55     22.79 o
   5  -6  10       31.02        9.87     17.68 o
  -4  -5  10      795.26      696.32     75.03 o
  -3  -5  10      398.46      363.30     53.97 o
  -2  -5  10     1892.45     1846.76    101.35 o
  -1  -5  10     1201.39     1154.39     78.98 o
   0  -5  10        2.94       34.22     26.33 o
   1  -5  10      603.62      659.46     67.13 o
   2  -5  10       18.94       17.11     23.69 o
   3  -5  10     1686.50     1746.72     92.14 o
   4  -5  10      307.31      335.66     51.34 o
   5  -5  10       18.22       11.02     16.11 o
   6  -5  10       13.94       35.54     31.59 o
  -5  -4  10        0.15        0.00     23.04 o
  -4  -4  10       82.43       83.33     19.87 o
  -3  -4  10     1311.67     1336.70     53.73 o
  -2  -4  10      745.96      725.86     40.91 o
  -1  -4  10     8202.50     8201.75    375.14 o
   0  -4  10      227.04      218.51     25.62 o
   1  -4  10     1127.42     1195.46     66.47 o
   2  -4  10      477.07      414.63     43.44 o
   3  -4  10      417.97      432.44     27.84 o
   4  -4  10      948.32     1033.79     39.17 o
   5  -4  10        8.95        0.00     16.45 o
   6  -4  10        4.95        0.00     12.64 o
  -6  -3  10     1191.93     1166.24     81.61 o
  -5  -3  10      107.33      145.05     34.88 o
  -4  -3  10       10.88        1.36     12.93 o
  -3  -3  10     1828.89     1855.76     62.41 o
  -2  -3  10       46.68       33.48     13.59 o
  -1  -3  10      335.23      338.25     38.17 o
   0  -3  10      561.34      617.89     33.47 o
   1  -3  10      422.23      435.36     32.42 o
   2  -3  10       10.31        4.71     11.66 o
   3  -3  10       11.34        6.68     10.53 o
   4  -3  10      696.60      681.87     42.31 o
   5  -3  10      129.43      133.88     24.03 o
   6  -3  10      146.23      158.23     28.96 o
  -6  -2  10      848.06      858.74     47.22 o
  -5  -2  10     1832.02     1828.56     65.91 o
  -4  -2  10      219.38      217.07     36.86 o
  -3  -2  10      896.05      902.52     42.28 o
  -2  -2  10        3.07       15.39     11.99 o
   0  -2  10     1986.14     1946.81     58.64 o
   1  -2  10      727.96      696.26     35.54 o
   2  -2  10      525.44      549.60     29.70 o
   3  -2  10      130.95      128.99     21.50 o
   4  -2  10      435.64      403.56     53.31 o
   5  -2  10      214.62      213.48     34.88 o
   6  -2  10       99.89       36.48     18.95 o
  -7  -1  10       35.54       21.06     23.69 o
  -6  -1  10      143.51       82.85     32.25 o
  -5  -1  10     1582.56     1576.11     59.48 o
  -4  -1  10       96.75      110.34     44.75 o
  -3  -1  10     2208.58     2151.05     65.16 o
  -2  -1  10        1.14        0.11     10.43 o
  -1  -1  10      135.87      145.39     23.69 o
   0  -1  10     2951.52     3036.04     74.30 o
   1  -1  10       35.17       43.93     14.55 o
   2  -1  10     1237.61     1328.21     58.58 o
   3  -1  10      364.83      329.90     33.73 o
   4  -1  10       69.36       36.41     18.66 o
   5  -1  10      448.46      437.23     41.11 o
   6  -1  10        0.26        0.00     15.74 o
  -7   0  10      271.65      285.42     33.47 o
  -6   0  10        7.31        0.00     11.39 o
  -5   0  10      274.41      409.80     44.75 o
  -4   0  10      144.98      174.30     33.57 o
  -3   0  10     2454.13     2011.90    377.78 o
  -2   0  10     1172.74     1217.77     44.96 o
  -1   0  10       29.47       32.96     12.54 o
   0   0  10     1453.54     1408.89     73.05 o
   1   0  10      760.81      824.59     41.22 o
   2   0  10      677.69      750.04     48.70 o
   3   0  10      110.17       96.05     21.90 o
   4   0  10        3.77       24.58     15.74 o
   5   0  10        0.83        0.00     13.06 o
   6   0  10        5.29        0.00     18.43 o
  -7   1  10     1813.04     1727.65     66.51 o
  -6   1  10       59.24       39.80     17.11 o
  -5   1  10       37.98       44.16     31.59 o
  -3   1  10      798.19      810.98     38.13 o
  -2   1  10     3581.71     3644.32     82.45 o
  -1   1  10      224.00      234.30     35.54 o
   0   1  10       12.93       22.01     13.28 o
   1   1  10      202.03      199.69     25.62 o
   2   1  10      197.09      206.09     27.83 o
   3   1  10     1239.61     1352.30     58.51 o
   4   1  10        2.80        0.00     13.06 o
   5   1  10       82.92       63.88     20.80 o
   6   1  10       41.61        6.39     17.10 o
  -7   2  10      889.66      879.44     47.39 o
  -6   2  10      240.92      259.62     32.25 o
  -5   2  10       26.96       31.33     13.59 o
  -4   2  10      306.16      289.72     27.92 o
  -3   2  10       10.91       15.91     11.05 o
  -2   2  10     1693.89     1719.08     80.29 o
  -1   2  10     1397.81     1387.92     51.65 o
   0   2  10      799.39      891.66     43.63 o
   1   2  10       23.84        1.68     12.35 o
   2   2  10        9.05        0.00     15.80 o
   3   2  10      746.64      708.41     45.77 o
   4   2  10      101.00       94.60     23.32 o
   5   2  10      130.57       99.33     24.84 o
  -7   3  10      457.92      516.70     48.70 o
  -6   3  10     1266.29     1339.43     54.44 o
  -5   3  10       94.74       78.23     17.20 o
  -4   3  10      493.90      504.23     34.67 o
  -3   3  10      217.28      188.23     32.91 o
  -2   3  10     1806.98     1740.78     58.17 o
  -1   3  10       13.02        9.65     12.33 o
   0   3  10      418.46      455.88     37.48 o
   1   3  10      937.73      907.46     46.79 o
   2   3  10        5.43       18.15     32.91 o
   3   3  10       53.21       62.36     20.32 o
   4   3  10       70.07       47.63     57.26 o
  -7   4  10       41.07       44.33     17.20 o
  -5   4  10       63.65       58.93     16.11 o
  -4   4  10     1725.02     1837.55     86.88 o
  -3   4  10     2452.93     2350.90    100.04 o
  -2   4  10       33.92       17.90     11.39 o
  -1   4  10     2884.58     2867.01     82.59 o
   0   4  10        1.10        6.31     16.45 o
   1   4  10     1243.62     1356.79     90.17 o
   2   4  10       37.90       33.07     16.93 o
   3   4  10        4.02        5.56     15.55 o
   4   4  10      153.36      168.21     37.51 o
  -6   5  10      463.49      504.14     56.60 o
  -5   5  10      544.88      567.32     57.92 o
  -4   5  10     1101.77     1079.36     65.81 o
  -3   5  10      657.77      693.17     61.87 o
  -2   5  10        0.26        0.00     10.16 o
  -1   5  10      382.87      330.61     33.35 o
   0   5  10      231.49      208.53     40.81 o
   1   5  10      444.06      434.22     39.82 o
   2   5  10      293.36      331.52     37.28 o
   3   5  10        0.81        2.83     16.23 o
  -3   6  10     1075.10     1224.16     98.06 o
  -2   6  10       45.21       49.81     17.03 o
  -1   6  10       18.86       41.32     17.39 o
   0   6  10       76.23       66.00     18.95 o
   1   6  10        9.37        0.00     19.09 o
  -3   7  10      794.31      881.92     92.14 o
  -2   7  10      435.34      350.13     59.23 o
  -1   7  10       98.59      106.62     38.17 o
  -1  -7  11        0.32        0.00     22.38 o
   0  -7  11      364.16      437.01     63.18 o
   1  -7  11      267.45      298.80     55.28 o
   2  -7  11      462.56      434.38     61.87 o
   3  -7  11      552.25      459.39     63.18 o
  -3  -6  11      151.64      148.74     42.12 o
  -2  -6  11      939.37      912.19     88.19 o
  -1  -6  11        0.90        2.63     23.69 o
   0  -6  11        1.25        6.58     23.69 o
   1  -6  11      622.29      700.27     73.71 o
   2  -6  11      168.92      132.95     36.86 o
   3  -6  11      939.26      888.50     72.40 o
   4  -6  11        8.73        0.00     22.38 o
  -4  -5  11        4.20        0.00     21.06 o
  -3  -5  11        3.35        0.00     17.11 o
  -2  -5  11     2539.36     2375.91    117.15 o
  -1  -5  11      760.44      701.59     71.08 o
   0  -5  11      371.13      304.06     48.70 o
   1  -5  11      703.67      748.97     73.71 o
   2  -5  11        0.25        0.00     19.74 o
   3  -5  11      533.02      400.15     52.65 o
   4  -5  11      164.29      182.96     36.86 o
   5  -5  11       84.37      102.67     36.86 o
  -5  -4  11       10.38        0.00     15.34 o
  -4  -4  11       19.99       26.62     14.23 o
  -3  -4  11       62.91       36.12     15.50 o
  -2  -4  11     1435.52     1538.47     57.50 o
  -1  -4  11     1612.14     1665.74     59.03 o
   0  -4  11       50.48       53.86     22.38 o
   1  -4  11     1358.08     1413.42     53.03 o
   2  -4  11       94.93      110.86     29.62 o
   3  -4  11      392.96      377.35     32.54 o
   4  -4  11      497.84      533.44     84.24 o
   5  -4  11       39.94       26.42     18.00 o
  -5  -3  11       84.94       71.66     20.19 o
  -4  -3  11      374.70      413.32     37.09 o
  -3  -3  11       80.60       90.82     19.61 o
  -2  -3  11      238.94      266.76     35.54 o
  -1  -3  11     2469.70     2509.62     72.85 o
   0  -3  11        0.54        2.75     10.67 o
   1  -3  11     1028.98     1107.95     46.51 o
   2  -3  11      181.73      148.42     36.86 o
   3  -3  11        0.49        0.00     12.33 o
   4  -3  11      244.47      249.80     33.57 o
   5  -3  11        7.34       11.85     24.35 o
   6  -3  11       99.70       63.87     22.39 o
  -6  -2  11      573.00      593.78     50.02 o
  -5  -2  11      507.34      543.00     43.63 o
  -4  -2  11      924.19      861.44     51.34 o
  -3  -2  11     1266.96     1243.05     51.17 o
  -2  -2  11        6.33       19.42     12.93 o
  -1  -2  11      265.16      288.38     27.45 o
   0  -2  11      443.65      488.35     34.89 o
   1  -2  11     1125.34     1197.83     46.51 o
   2  -2  11      773.19      802.94     55.28 o
   3  -2  11       64.84       91.16     19.87 o
   4  -2  11       35.07       16.34     16.07 o
   5  -2  11      146.67      145.78     28.45 o
   6  -2  11       56.57       83.28     26.98 o
  -6  -1  11       65.58      109.09     22.79 o
  -5  -1  11      463.41      504.94     40.92 o
  -4  -1  11      141.88      143.59     22.79 o
  -3  -1  11     5334.72     5249.01    202.05 o
  -2  -1  11      192.70      219.85     25.13 o
  -1  -1  11        2.38       13.16     16.45 o
   0  -1  11      513.15      584.43     47.39 o
   1  -1  11      231.64      240.88     36.86 o
   2  -1  11     1450.87     1629.79     72.40 o
   3  -1  11       15.86        0.00     12.16 o
   4  -1  11      161.27      154.02     27.16 o
   5  -1  11       34.45       68.75     23.04 o
  -7   0  11      319.75      257.20     32.42 o
  -6   0  11       31.12       36.46     17.20 o
  -5   0  11      378.95      349.40     33.96 o
  -4   0  11        3.27        0.00     11.05 o
  -3   0  11     1532.01     1533.33     54.82 o
  -2   0  11     1238.25     1288.99     48.16 o
  -1   0  11      351.83      340.92     43.44 o
   0   0  11       54.12       57.92     21.06 o
   1   0  11       49.46       57.15     17.03 o
   2   0  11     1717.41     1739.58     63.84 o
   3   0  11      116.05       84.82     20.87 o
   4   0  11        6.97        0.00     14.35 o
   5   0  11       52.05       23.63     18.26 o
  -7   1  11      968.97     1130.01     55.33 o
  -6   1  11        3.57        3.10     19.09 o
  -5   1  11      518.52      476.62     37.62 o
  -4   1  11       45.74       38.77     14.40 o
  -3   1  11      926.02      858.09     61.21 o
  -2   1  11     2818.31     2598.37    105.30 o
  -1   1  11       12.66       43.44     19.74 o
   0   1  11      692.95      760.82     56.60 o
   1   1  11        0.34        0.00     19.09 o
   2   1  11      124.79      140.80     45.41 o
   3   1  11      623.44      574.35     45.49 o
   4   1  11       24.18        4.99     15.92 o
   5   1  11      126.74      107.68     30.27 o
  -7   2  11      975.99      907.51     78.98 o
  -6   2  11      129.63      122.83     22.79 o
  -5   2  11      473.73      494.93     55.28 o
  -4   2  11       64.53       42.10     25.67 o
  -3   2  11       24.14       31.59     18.43 o
  -2   2  11     2399.80     2332.47     98.72 o
  -1   2  11       88.38       47.39     21.06 o
   0   2  11     1024.49     1018.39     47.36 o
   1   2  11     1099.58     1094.18     51.15 o
   2   2  11       38.38       44.47     17.10 o
   3   2  11      428.30      449.07     42.06 o
   4   2  11       31.00       55.93     23.69 o
  -7   3  11      316.58      375.37     53.31 o
  -6   3  11      307.59      323.87     33.73 o
  -5   3  11      433.06      470.71     64.50 o
  -4   3  11      577.30      591.02     59.23 o
  -3   3  11        1.44       23.69     17.11 o
  -2   3  11      635.97      635.77     51.34 o
  -1   3  11     1407.58     1373.88     55.33 o
   0   3  11       85.06       93.66     19.91 o
   1   3  11      235.32      283.60     59.89 o
   2   3  11       21.51       37.02     17.74 o
   3   3  11        0.70        0.00     14.55 o
   4   3  11       24.42       37.29     19.30 o
  -6   4  11      216.30      250.10     43.44 o
  -5   4  11       23.52       48.70     22.38 o
  -4   4  11     1851.52     1819.12     89.51 o
  -3   4  11      438.17      537.05     57.92 o
  -2   4  11      534.10      473.87     51.34 o
  -1   4  11      143.51      170.48     25.08 o
   0   4  11       77.70       43.57     44.75 o
   1   4  11     1014.39     1091.71     55.01 o
   2   4  11        6.81       21.98     16.23 o
   3   4  11       32.37       31.30     19.13 o
  -6   5  11       78.05       56.60     23.69 o
  -5   5  11       55.23       43.44     21.06 o
  -4   5  11     1222.50     1267.59     73.71 o
  -3   5  11     1018.38     1005.65     67.13 o
  -2   5  11       97.80       85.89     19.23 o
  -1   5  11        3.55        0.00     13.28 o
   0   5  11        6.64       18.73     14.73 o
   1   5  11      388.78      462.17     43.27 o
   2   5  11      204.66      199.25     31.41 o
  -3   6  11      240.06      242.20     39.49 o
  -2   6  11       12.71        6.33     13.35 o
  -1   6  11      239.75      276.16     61.21 o
   0   6  11        0.12        4.11     13.54 o
  -1  -6  12       11.14       17.11     27.64 o
   0  -6  12      104.50      122.42     38.17 o
   1  -6  12      125.45       22.38     27.64 o
   2  -6  12      197.05      176.38     46.07 o
   3  -6  12      494.03      465.97     61.87 o
  -3  -5  12       17.51        5.27     22.38 o
  -2  -5  12     1323.31     1326.82     89.51 o
  -1  -5  12      220.29      168.49     40.81 o
   0  -5  12      785.35      772.66     75.03 o
   1  -5  12       72.13       61.87     28.96 o
   2  -5  12        8.89       36.86     26.33 o
   3  -5  12      183.08      175.07     40.81 o
  -4  -4  12      619.63      667.47     44.90 o
  -3  -4  12        3.37        7.43     26.33 o
  -2  -4  12      360.85      422.04     49.36 o
  -1  -4  12      907.11      988.61     47.22 o
   0  -4  12      364.90      351.28     32.80 o
   1  -4  12     3340.49     3306.93    127.02 o
   2  -4  12       64.19       74.20     19.61 o
   3  -4  12      901.59      970.11     65.81 o
   4  -4  12      239.37      225.09     39.49 o
   5  -4  12       98.07       96.75     38.17 o
  -5  -3  12        6.56       14.63     16.45 o
  -4  -3  12     1266.36     1237.04     55.64 o
  -3  -3  12       13.27        0.00     12.93 o
  -2  -3  12       53.92       24.81     16.45 o
  -1  -3  12     1999.98     2015.37    125.71 o
   0  -3  12       63.19       70.56     17.39 o
   1  -3  12      187.15      228.43     26.94 o
   2  -3  12      124.90      103.99     27.64 o
   3  -3  12       16.08       11.85     18.43 o
   4  -3  12       49.79       37.16     18.13 o
   5  -3  12        0.02        0.00     17.77 o
  -5  -2  12      127.48      137.71     50.68 o
  -4  -2  12     1153.86     1087.98     71.08 o
  -3  -2  12     1685.00     1710.67     61.89 o
  -2  -2  12       11.82       12.11     18.43 o
  -1  -2  12        2.68        0.00     11.05 o
   0  -2  12       17.06       23.04     16.45 o
   1  -2  12      818.56      863.49     60.55 o
   2  -2  12      661.85      617.34     60.55 o
   3  -2  12      134.99       90.82     27.64 o
   4  -2  12       22.22       26.93     16.74 o
   5  -2  12       64.73       73.21     22.32 o
  -6  -1  12       16.65        5.06     14.81 o
  -5  -1  12      204.36      220.54     29.22 o
  -4  -1  12      276.74      260.66     29.31 o
  -2  -1  12      109.27      124.55     20.93 o
  -1  -1  12      467.92      471.23     50.02 o
   0  -1  12      163.70       93.46     27.64 o
   1  -1  12      125.52      103.99     27.64 o
   2  -1  12      920.52     1097.79     68.45 o
   3  -1  12       29.18        4.09     15.92 o
   4  -1  12      108.30      129.48     27.64 o
   5  -1  12       28.60        6.93     18.26 o
  -6   0  12      255.14      250.40     60.55 o
  -5   0  12       61.34       51.34     17.68 o
  -4   0  12        0.81        0.00     10.24 o
  -3   0  12      673.47      726.59     39.48 o
  -2   0  12       85.99      106.62     27.64 o
  -1   0  12     1227.71     1342.62     75.03 o
   0   0  12      111.39      118.47     27.64 o
   1   0  12       16.14        0.00     14.48 o
   2   0  12      631.56      686.94     43.95 o
   3   0  12      108.22       79.03     22.11 o
   4   0  12       75.26       93.28     42.12 o
   5   0  12        0.16       11.27     17.10 o
  -6   1  12      156.21      144.94     24.20 o
  -5   1  12     1662.95     1611.56     72.40 o
  -4   1  12       36.28       24.12     17.77 o
  -3   1  12      295.21      301.43     43.44 o
  -2   1  12      711.12      721.33     55.28 o
  -1   1  12      559.80      465.97     51.34 o
   0   1  12      980.49     1080.68     68.45 o
   1   1  12       46.37       56.60     23.69 o
   2   1  12       54.18       35.93     23.04 o
   3   1  12      131.14      153.72     27.51 o
   4   1  12       27.89       10.56     17.10 o
  -6   2  12        2.08       13.98     12.90 o
  -5   2  12     1142.41     1217.85    156.64 o
  -4   2  12       90.01      110.57     30.27 o
  -3   2  12       10.88        6.58     15.80 o
  -2   2  12      511.88      434.38     48.70 o
  -1   2  12        0.67        2.63     15.80 o
   0   2  12      470.10      533.10     57.92 o
   1   2  12      510.00      514.86     43.21 o
   2   2  12      112.27       86.09     38.17 o
   3   2  12      181.44      164.20     36.86 o
   4   2  12        6.19        5.53     17.52 o
  -6   3  12      145.81      184.19     42.12 o
  -5   3  12      662.39      737.13     71.08 o
  -4   3  12      961.26      997.75     68.45 o
  -3   3  12       20.96       34.22     18.43 o
  -2   3  12        5.52        0.00     13.16 o
  -1   3  12      470.36      538.36     59.23 o
   0   3  12      888.65      933.71     48.70 o
   1   3  12       15.41        0.64     14.35 o
   2   3  12      103.54       84.39     23.35 o
   3   3  12       87.99       52.09     20.49 o
  -5   4  12       82.06       59.23     23.69 o
  -4   4  12      946.85      970.11     68.45 o
  -3   4  12       51.91       64.50     26.33 o
  -2   4  12      466.20      498.88     56.60 o
  -1   4  12      441.57      448.86     53.97 o
   0   4  12       42.89       25.67     18.43 o
   1   4  12      986.97     1124.11     57.72 o
   2   4  12        2.31        3.95     19.74 o
  -4   5  12      653.47      739.76     72.40 o
  -3   5  12      282.74      300.12     47.39 o
  -2   5  12      648.42      763.45     60.55 o
  -1   5  12      147.05      158.30     26.80 o
   0   5  12        0.23       20.99     24.35 o
  -2  -5  13      137.31      152.69     43.44 o
  -1  -5  13        1.89        2.63     23.69 o
   0  -5  13     1249.50     1212.31     84.24 o
   1  -5  13      158.83      135.58     40.81 o
   2  -5  13       73.58       50.02     25.01 o
  -3  -4  13       20.54       46.60     17.52 o
  -2  -4  13       29.46       30.63     15.17 o
  -1  -4  13       79.79       76.66     50.02 o
   0  -4  13      911.49      971.43     63.18 o
   1  -4  13      553.89      634.23     41.39 o
   2  -4  13        4.91        0.00     14.48 o
   3  -4  13      112.16       81.61     27.64 o
  -4  -3  13     1227.45     1150.89     55.23 o
  -3  -3  13       18.30       39.00     16.27 o
  -2  -3  13       68.41       66.50     19.48 o
  -1  -3  13      328.36      297.27     35.54 o
   0  -3  13      212.02      195.81     25.28 o
   1  -3  13     1007.94     1158.34     71.08 o
   2  -3  13        0.12        0.00     17.11 o
   3  -3  13      112.29      132.95     34.22 o
   4  -3  13        5.83       26.33     23.69 o
  -5  -2  13        0.20       25.45     16.07 o
  -4  -2  13     1149.96     1225.23     88.85 o
  -3  -2  13      534.33      516.13     41.35 o
  -2  -2  13      350.91      342.65     33.35 o
  -1  -2  13      147.13      140.84     31.59 o
   0  -2  13        1.49        0.00     15.80 o
   1  -2  13      219.81      294.85     44.75 o
   2  -2  13      178.93      181.65     35.54 o
   3  -2  13      274.52      298.80     44.75 o
   4  -2  13       67.40       85.56     28.96 o
  -5  -1  13        4.28        0.00     15.80 o
  -4  -1  13      246.61      246.39     29.61 o
  -3  -1  13      677.59      757.55     42.34 o
  -2  -1  13       41.79       80.29     26.33 o
  -1  -1  13     2482.12     2337.74    103.99 o
   0  -1  13       12.87        7.90     18.43 o
   1  -1  13       98.11      121.10     32.91 o
   2  -1  13      275.35      335.66     47.39 o
   3  -1  13       83.02       94.77     28.96 o
   4  -1  13      133.97      131.94     27.03 o
  -5   0  13      169.31      112.37     51.99 o
  -4   0  13        2.70       20.81     14.23 o
  -3   0  13      878.42      829.27     64.50 o
  -2   0  13        1.18        1.32     17.11 o
  -1   0  13      889.85      892.45     63.18 o
   0   0  13      228.67      168.49     34.22 o
   1   0  13       58.89       44.75     23.69 o
   2   0  13      104.24       78.98     26.33 o
   3   0  13       12.71       23.07     16.54 o
   4   0  13      254.54      261.62     59.23 o
  -5   1  13     1036.30      944.01     47.76 o
  -4   1  13        5.92        0.00     13.16 o
  -3   1  13       46.20       42.12     21.06 o
  -2   1  13       35.90       57.92     23.69 o
  -1   1  13      694.84      572.59     59.23 o
   0   1  13      902.94      917.46     65.81 o
   1   1  13        0.59        0.00     14.48 o
   2   1  13       60.66       48.70     23.69 o
   3   1  13       31.29        9.48     28.96 o
  -5   2  13     1369.53     1270.22     80.29 o
  -4   2  13       78.65       55.28     21.06 o
  -3   2  13      164.51      146.11     32.91 o
  -2   2  13      153.77      210.61     38.17 o
  -1   2  13       28.35       44.75     21.06 o
   0   2  13      961.34      983.27     68.45 o
   1   2  13        7.53        0.00     13.16 o
   2   2  13      214.73      211.18     81.61 o
   3   2  13      174.70      138.73     27.27 o
  -5   3  13      840.72      775.30     64.50 o
  -4   3  13      339.37      311.96     44.75 o
  -3   3  13      196.91      214.56     42.12 o
  -2   3  13       70.12       32.91     21.06 o
  -1   3  13       11.45       22.38     17.11 o
   0   3  13      571.18      541.00     57.92 o
   1   3  13      430.83      442.27     56.60 o
   2   3  13        5.62        2.36     14.34 o
  -4   4  13      351.32      375.14     52.65 o
  -3   4  13        7.45       19.74     18.43 o
  -2   4  13      660.31      600.23     61.87 o
  -1   4  13      111.10      110.57     30.27 o
   0   4  13       50.77       60.55     25.01 o
  -1  -4  14        3.96       12.97     15.80 o
   0  -4  14      341.79      360.66     48.70 o
   1  -4  14      229.87      232.98     39.49 o
   2  -4  14       66.23       89.51     30.27 o
  -3  -3  14       21.40        5.59     14.55 o
  -2  -3  14      562.11      545.15     43.21 o
  -1  -3  14       15.68        0.00     15.80 o
   0  -3  14       99.97      101.35     28.96 o
   1  -3  14      882.44      972.74     68.45 o
   2  -3  14       38.30       22.38     21.06 o
  -3  -2  14      103.50      114.88     22.79 o
  -2  -2  14      639.06      633.14     65.81 o
  -1  -2  14      610.90      691.05     67.13 o
   0  -2  14        5.10       11.85     18.43 o
   1  -2  14       95.29       61.87     26.33 o
   2  -2  14        8.74       13.16     22.38 o
   3  -2  14      223.45      221.14     42.12 o
  -4  -1  14       19.12       19.90     15.74 o
  -3  -1  14      317.57      401.47     52.65 o
  -2  -1  14      191.79      151.37     35.54 o
  -1  -1  14     1007.71      826.63     63.18 o
   0  -1  14       55.66       52.65     25.01 o
   1  -1  14        4.66        0.00     15.80 o
   2  -1  14      165.68      173.75     36.86 o
   3  -1  14       48.05       65.81     27.64 o
  -4   0  14       63.13       19.74     21.06 o
  -3   0  14       35.22        0.00     17.11 o
  -2   0  14        3.79       14.48     18.43 o
  -1   0  14      490.48      519.94     57.92 o
   0   0  14       19.04       19.74     18.43 o
   1   0  14      230.94      192.18     38.17 o
   2   0  14        0.89        9.21     18.43 o
  -4   1  14       79.74       51.34     25.01 o
  -3   1  14      561.80      643.67     68.45 o
  -2   1  14        5.91        0.00     14.48 o
  -1   1  14      300.25      239.57     42.12 o
   0   1  14      272.25      222.45     39.49 o
   1   1  14      163.37      122.42     31.59 o
   2   1  14      119.69      134.26     35.54 o
  -4   2  14        0.37        0.00     15.80 o
  -3   2  14      591.10      530.47     60.55 o
  -2   2  14        4.08        0.00     14.48 o
  -1   2  14       39.84       48.70     22.38 o
   0   2  14      261.58      276.42     43.44 o
   1   2  14        5.92        0.00     14.48 o
  -3   3  14      421.17      512.04     63.18 o
  -2   3  14      304.87      235.62     42.12 o
  -1   3  14        1.90       38.17     19.74 o
   0   3  14       37.28       28.96     21.06 o
  -1  -2  15      223.15      254.04     43.44 o
   0  -2  15       55.53        2.63     19.74 o
   1  -2  15        6.88        5.27     19.74 o
  -2  -1  15      253.01      180.33     39.49 o
  -1  -1  15      357.29      456.75     57.92 o
   0  -1  15        1.36       26.33     22.38 o
   1  -1  15      570.38      712.12     72.40 o
  -2   0  15        0.56        0.00     17.11 o
  -1   0  15      732.24      621.29     65.81 o
   0   0  15        0.04        9.21     19.74 o
   1   0  15      184.67      135.58     36.86 o
  -2   1  15        2.83       15.80     21.06 o
  -1   1  15       14.71       14.48     21.06 o
   0   1  15       14.86       30.27     23.69 o
 
